# Supplementary material for: Network-Based Approaches Reveal Potential Therapeutic Targets for Host-Directed Antileishmanial Therapy Driving Drug Repurposing
Source: Microbiol Spectr. 2021 Oct 20;9(2):e01018-21. doi: 10.1128/Spectrum.01018-21 (PMC8528132; doi:10.1128/Spectrum.01018-21)
Supplement: SUPPLEMENTAL FILE 1 — Supplemental material. Download SPECTRUM01018-21_Supp_1_seq6.xlsx, XLSX file, 0.05 MB [file spectrum01018-21_supp_1_seq6.xlsx]

## Sheet: immune_related_up-regulated
gene_symbol	log2FoldChange_04hpi	pvalue_04hpi	padj_04hpi	log2FoldChange_24hpi	pvalue_24hpi	padj_24hpi	log2FoldChange_48hpi	pvalue_48hpi	padj_48hpi	log2FoldChange_72hpi	pvalue_72hpi	padj_72hpi
ADGRE2	0.871114	0.00294261	0.0149617	2.14593	2.40406e-13	1.49219e-10	1.48958	3.74105e-07	3.12473e-05	1.20991	0.000108739	0.00630083
ADGRE5	1.07435	7.39788e-09	1.9238e-07	1.02884	3.17542e-08	2.49204e-06	0.73548	7.82472e-05	0.00185386	0.651565	0.00104778	0.0252165
ANKRD1	4.78009	2.37008e-06	3.21845e-05	6.4051	2.6025e-10	4.47959e-08	5.9642	7.14848e-09	1.6385e-06	4.44319	5.87786e-05	0.00439046
ANXA1	1.59794	4.46407e-07	7.44326e-06	1.31258	3.38022e-05	0.000653797	1.20141	0.000147679	0.00295276	1.15547	0.000617725	0.0181178
AQP3	4.74125	3.91855e-07	6.59862e-06	3.91809	2.57339e-05	0.000526581	3.79986	4.91968e-05	0.00130129	3.57999	0.000448498	0.0147289
AQP9	1.4367	4.32071e-05	0.000411627	2.07897	3.27751e-09	3.7949e-07	2.11743	1.69024e-09	5.97069e-07	2.18143	5.79021e-09	4.81456e-06
BCL2A1	2.12786	5.00631e-11	2.10437e-09	1.49272	4.04006e-06	0.00012028	1.28639	7.11722e-05	0.00172564	1.04682	0.00243	0.0411866
BMP6	4.27062	1.43138e-07	2.64271e-06	5.64658	1.13101e-11	3.40684e-09	6.36823	1.16843e-12	2.36392e-09	5.05589	7.88484e-08	4.22983e-05
C15orf48	2.15215	3.05914e-09	8.68077e-08	2.31829	1.70003e-10	3.16561e-08	2.83692	5.82394e-15	2.87004e-11	2.48376	1.48035e-10	3.12381e-07
CCDC86	0.549974	0.00937382	0.0387806	0.852914	5.27248e-05	0.000931002	1.09394	2.36926e-07	2.22395e-05	0.905548	6.67157e-05	0.00466169
CCL24	3.48899	0.00285152	0.0145522	6.35207	5.30808e-08	3.88305e-06	6.81457	5.59314e-09	1.36113e-06	4.82376	0.000119618	0.00672041
CCR7	3.98268	6.20339e-05	0.000566718	3.53613	0.00040264	0.00436594	4.78517	2.25735e-06	0.000130108	5.00223	4.46899e-06	0.000743193
CD276	1.41779	1.28474e-12	7.9044e-11	1.38186	4.69013e-12	1.52489e-09	0.803545	5.84755e-05	0.00147968	0.780968	0.000249473	0.0101685
CEBPB	1.37662	2.22847e-08	5.16676e-07	1.08433	1.07048e-05	0.000264495	1.06533	1.5379e-05	0.000571984	0.852422	0.00118377	0.0272283
CLCF1	3.4491	1.31035e-13	9.55684e-12	2.21691	2.43386e-06	8.07986e-05	1.77096	0.000187485	0.00349166	1.52586	0.00268478	0.0440749
CSF1	5.35658	4.3311e-14	3.48164e-12	4.35067	8.63047e-10	1.27178e-07	3.66972	2.31771e-07	2.18596e-05	2.83618	0.000177264	0.00825743
CTPS1	0.967517	0.000275989	0.00202976	0.998885	0.000171962	0.00232272	1.15849	1.43056e-05	0.000539181	0.872966	0.00231275	0.0403192
CTSL	1.52146	4.89404e-06	6.08067e-05	1.65997	6.18917e-07	2.73807e-05	1.59145	1.75987e-06	0.000107735	1.73836	9.72987e-07	0.000253506
DDX21	1.37158	2.34898e-06	3.19572e-05	1.4694	4.29008e-07	2.01422e-05	1.30106	7.6782e-06	0.000337841	1.11693	0.000317484	0.011703
DYRK3	2.51434	1.01969e-08	2.56912e-07	1.67884	0.000139594	0.00199255	1.83424	3.2992e-05	0.000992883	1.79979	0.000131179	0.00687733
ELOC	1.13736	1.42252e-06	2.07913e-05	0.93143	7.96816e-05	0.00128311	1.17242	6.8247e-07	5.05751e-05	0.945587	0.000174138	0.00820373
EMILIN1	2.41109	4.67554e-08	9.77572e-07	2.95679	2.01268e-11	5.68929e-09	2.49423	1.60045e-08	2.92112e-06	1.70003	0.000310978	0.0115695
ENO1	0.514179	0.00100917	0.00611329	0.58554	0.000180987	0.00239635	0.921268	3.843e-09	1.05213e-06	0.761152	4.99292e-06	0.000814042
FABP5	1.19416	0.00126085	0.00735864	1.29638	0.000465724	0.00487452	1.34286	0.000288961	0.0048027	1.21218	0.00214512	0.0388176
FAM20A	1.31094	0.000985357	0.00599212	1.67486	2.63249e-05	0.00053653	1.67235	2.64575e-05	0.000838593	1.58042	0.000192534	0.00874819
FZD4	1.18494	0.00756875	0.0325922	1.10421	0.00760493	0.0394859	1.21694	0.00212213	0.0196299	1.28741	0.00232219	0.0403451
GAL	2.24143	5.47875e-07	8.93888e-06	3.3091	2.12531e-13	1.3604e-10	2.70747	3.54505e-09	9.84225e-07	1.5369	0.00203237	0.0377214
GEM	4.68923	5.55458e-06	6.74078e-05	5.48725	1.17097e-07	7.29024e-06	5.99818	8.30827e-09	1.761e-06	4.90174	9.25317e-06	0.00125106
HMGA1	2.09572	1.25874e-13	9.21094e-12	1.48791	1.46231e-07	8.69247e-06	1.65954	4.55439e-09	1.15834e-06	1.37567	5.19741e-06	0.000839154
HSD3B7	0.557895	0.00909961	0.0378309	1.14144	9.56492e-08	6.16095e-06	0.967618	6.06016e-06	0.000283075	0.693148	0.0023934	0.0409067
HSP90AA1	0.540892	0.000140446	0.00114066	0.535835	0.000162509	0.00222802	0.594545	2.85366e-05	0.000881683	0.508067	0.000795422	0.0211352
HSP90AB1	0.99527	8.44919e-07	1.30904e-05	0.884051	1.22047e-05	0.000294104	0.943394	3.05382e-06	0.000163579	0.70051	0.00115349	0.0268287
HSPA9	0.802172	7.76924e-10	2.48367e-08	0.729151	2.32465e-08	1.92777e-06	0.826319	2.42282e-10	1.29077e-07	0.755519	5.7188e-08	3.27943e-05
HSPD1	0.609297	0.000630304	0.0040953	0.902086	4.22454e-07	1.98922e-05	1.01241	1.3598e-08	2.5528e-06	0.693381	0.000268795	0.0106684
IL7R	4.38645	1.51392e-07	2.77648e-06	4.08953	9.80468e-07	3.96113e-05	5.83664	3.0938e-12	4.69115e-09	5.21833	5.2896e-09	4.81456e-06
ILF2	0.777947	3.62124e-06	4.65249e-05	0.505679	0.00262197	0.0180524	0.61278	0.000266062	0.00454866	0.54597	0.00232833	0.0403451
ITGA5	1.39198	5.82594e-13	3.84198e-11	1.04364	6.72908e-08	4.70416e-06	0.64013	0.000935882	0.01106	0.649218	0.0016503	0.0335918
ITGB3	1.89103	2.73655e-07	4.74235e-06	3.30332	2.41651e-19	9.89949e-16	2.85026	9.02043e-15	3.55622e-11	2.46692	3.08699e-10	5.13367e-07
JUN	1.47383	2.70935e-07	4.70632e-06	1.50235	1.59986e-07	9.38968e-06	0.793417	0.00565762	0.0386294	0.927639	0.00240904	0.0410475
KCNN4	1.59383	1.51522e-07	2.77656e-06	1.80606	2.72097e-09	3.24032e-07	1.81198	2.4983e-09	8.03062e-07	1.3354	3.84015e-05	0.0033969
KLF10	2.1242	7.7997e-10	2.4898e-08	1.65792	1.67409e-06	5.96355e-05	1.17743	0.000673513	0.00878061	1.10176	0.00285528	0.0455053
KREMEN1	2.2898	3.43094e-06	4.43256e-05	2.11513	1.65035e-05	0.000374768	2.39826	1.94908e-06	0.000117135	2.31341	1.97218e-05	0.00211596
LAMP3	2.4695	0.000353235	0.00250575	5.38139	3.89876e-14	3.19433e-11	4.44231	1.83053e-09	6.33043e-07	3.05519	0.000247366	0.0101074
LETM1	0.512726	0.00520557	0.023977	0.695507	0.000151093	0.00211625	0.695921	0.000152561	0.0030224	0.623808	0.00149658	0.0318367
LIMK1	0.926091	0.00181154	0.00998275	1.43094	1.43009e-06	5.29703e-05	1.25379	2.40923e-05	0.000787574	1.05184	0.000891473	0.0224965
MAPK13	1.40501	1.27346e-10	4.78655e-09	1.14395	1.67159e-07	9.75476e-06	1.01968	3.12065e-06	0.000166255	1.02754	1.05327e-05	0.00137783
MMP14	0.671471	0.0115815	0.0459287	0.951984	0.000343704	0.00386818	0.998739	0.000173022	0.00330526	1.04753	0.000220116	0.00945872
MMP9	1.38039	7.74761e-08	1.52229e-06	1.25248	1.08779e-06	4.31805e-05	1.04899	4.44625e-05	0.00122135	1.1436	2.97198e-05	0.00284047
MYC	2.33082	5.88878e-08	1.19435e-06	1.34936	0.00172455	0.013156	1.97256	4.93393e-06	0.000240143	1.56483	0.000693817	0.0195562
NR1H3	1.11648	5.94036e-05	0.000546831	1.50072	6.77794e-08	4.7222e-06	1.16282	2.8998e-05	0.00089314	1.05894	0.000354645	0.0125071
OTUD7B	3.24641	6.23343e-10	2.03103e-08	3.66663	3.02966e-12	1.10899e-09	2.82108	8.80271e-08	1.0167e-05	2.76051	8.91485e-07	0.00024668
PDPN	0.926415	0.00537996	0.0245983	1.49364	6.64362e-06	0.000180462	1.34563	5.10303e-05	0.00133587	1.26523	0.000357301	0.0125093
PKD2	0.669023	0.000424127	0.00293031	0.789916	2.94126e-05	0.000582759	1.16097	7.56264e-10	3.10572e-07	0.953322	2.24877e-06	0.000456061
PPARG	1.48804	7.7186e-08	1.51794e-06	1.11298	6.25814e-05	0.00106114	1.06303	0.000129807	0.00267373	1.40041	2.29188e-06	0.000457295
PSMD14	0.530202	0.00272958	0.0140175	0.670555	0.000149948	0.00210802	0.786096	8.91484e-06	0.000379545	0.651582	0.000562315	0.0171583
PUS7	0.681451	0.00655254	0.0289986	1.03032	3.40789e-05	0.000654857	1.1085	9.25783e-06	0.000390772	0.795475	0.00325785	0.0495683
RAN	0.961846	2.85034e-10	9.94955e-09	0.611984	6.10538e-05	0.00103954	0.750702	8.74461e-07	6.24543e-05	0.584575	0.000331567	0.0120392
RGS1	2.53027	1.34262e-07	2.49558e-06	2.35651	1.23657e-06	4.78802e-05	2.44774	5.20438e-07	4.12893e-05	2.03681	8.9838e-05	0.00564466
SLC9B2	1.93788	6.53204e-07	1.04712e-05	1.61227	5.37976e-05	0.000942631	1.60221	0.000133054	0.00270667	1.4493	0.001658	0.0336607
TCP1	0.647525	2.13082e-06	2.93335e-05	0.555012	4.93789e-05	0.000883344	0.636339	3.23659e-06	0.000171504	0.57026	9.31451e-05	0.00571588
TGM2	1.95037	2.19578e-05	0.000228349	3.03963	3.71017e-11	9.743e-09	2.00178	1.33808e-05	0.000517182	1.65338	0.000747012	0.02027
TNFRSF12A	1.53397	0.000704049	0.00451559	1.91228	2.49812e-05	0.000513622	2.17601	1.71083e-06	0.000105387	1.94101	6.42005e-05	0.00459152
TNFRSF18	2.88102	4.77101e-11	2.02089e-09	2.84333	1.1784e-10	2.34341e-08	2.89195	2.89964e-10	1.46558e-07	1.86735	0.000244644	0.010057
TNFSF14	4.61539	1.04479e-16	1.43965e-14	3.66357	4.54375e-11	1.08112e-08	2.70822	1.13971e-06	7.80066e-05	1.79178	0.00253934	0.0424414
TNIP2	1.8833	2.70496e-23	9.02719e-21	1.01469	9.386e-08	6.06478e-06	0.69161	0.000285453	0.00476044	0.606771	0.00288199	0.0457437
VDAC1	0.634668	0.000108629	0.000915677	0.800468	1.05894e-06	4.22812e-05	0.976904	2.58214e-09	8.07924e-07	0.671456	0.000124375	0.00687159

## Sheet: immune_related_dowregulated
gene_symbol	log2FoldChange_04hpi	pvalue_04hpi	padj_04hpi	log2FoldChange_24hpi	pvalue_24hpi	padj_24hpi	log2FoldChange_48hpi	pvalue_48hpi	padj_48hpi	log2FoldChange_72hpi	pvalue_72hpi	padj_72hpi
ATG16L2	-1.15805	6.35027e-07	1.02021e-05	-0.627098	0.00682182	0.0364738	-0.748934	0.00121478	0.0132542	-0.753764	0.00226202	0.0398294
CAPN3	-1.42022	8.39051e-07	1.30515e-05	-1.29505	2.17206e-06	7.36594e-05	-1.33795	6.32689e-07	4.77747e-05	-1.29297	6.20577e-06	0.000913292
CCL28	-1.07611	7.25049e-05	0.000650771	-1.6918	2.16028e-09	2.72425e-07	-1.66508	3.20981e-13	9.03881e-10	-1.47655	1.68332e-10	3.12381e-07
CDK5RAP3	-0.512844	0.00114959	0.00682686	-0.505037	0.00127864	0.0104659	-0.67714	1.40361e-05	0.0005331	-0.61169	0.000243608	0.010057
F2RL3	-4.32535	1.21707e-06	1.81129e-05	-4.41201	2.89015e-07	1.51018e-05	-3.36358	9.69851e-06	0.00040498	-2.42472	0.00249191	0.0418808
FANCD2	-0.564423	0.00229254	0.0120947	-0.684135	0.000139722	0.00199298	-0.773791	9.7588e-06	0.00040498	-0.558866	0.00288276	0.0457437
ING4	-0.860048	8.36257e-09	2.13682e-07	-0.788972	5.86273e-08	4.21355e-06	-0.740915	2.3944e-07	2.23689e-05	-0.611359	6.72912e-05	0.00468223
KIF11	-1.53962	2.56125e-06	3.43779e-05	-1.49649	7.60632e-07	3.23237e-05	-0.766879	0.00749328	0.0469677	-0.947265	0.0023641	0.0405727
L3MBTL1	-0.797202	0.00159297	0.0089782	-0.930993	0.000130365	0.0018818	-0.90224	0.000156758	0.00307463	-0.830864	0.00112613	0.0263989
LRP5	-2.22707	5.24762e-06	6.44641e-05	-1.77437	0.000266756	0.0032158	-2.42115	8.79219e-07	6.25674e-05	-3.32224	1.51213e-09	1.79619e-06
MAP3K12	-1.18003	5.84839e-08	1.18826e-06	-1.19904	2.1714e-08	1.83032e-06	-1.11001	1.45688e-07	1.52755e-05	-0.704725	0.00170635	0.0341967
MEFV	-1.80148	5.95902e-06	7.17196e-05	-1.23805	0.00132283	0.0107139	-2.02459	1.56625e-07	1.60802e-05	-2.1777	1.4178e-07	6.37245e-05
PDK4	-3.75733	7.04966e-16	8.48501e-14	-2.15891	3.47943e-06	0.000107657	-2.59674	2.4415e-08	3.85015e-06	-3.50851	2.04005e-12	1.13087e-08
SLC40A1	-1.34521	0.00151564	0.00861066	-2.81599	6.34766e-11	1.44493e-08	-2.30788	4.04546e-08	5.77856e-06	-1.71869	0.000120032	0.00672097
ZBTB16	-2.29572	0.00718295	0.0312486	-3.31779	6.51062e-07	2.85561e-05	-2.18272	7.15742e-06	0.000322854	-1.90242	0.00034289	0.0122136
ZBTB18	-0.720326	1.53233e-05	0.000165528	-0.634254	0.000111542	0.00166282	-0.580547	0.0003622	0.00564402	-0.535135	0.00211199	0.0386285
ZNF516	-0.68542	0.00512269	0.0236656	-1.06688	1.33219e-05	0.000315314	-1.13731	3.38164e-06	0.000177284	-0.881205	0.000734268	0.0201212

## Sheet: lncRNAs_up-regulated
Ensembl_id	log2FoldChange_04hpi	pvalue_04hpi	padj_04hpi	log2FoldChange_24hpi	pvalue_24hpi	padj_24hpi	log2FoldChange_48hpi	pvalue_48hpi	padj_48hpi	log2FoldChange_72hpi	pvalue_72hpi	padj_72hpi
ENSG00000224596	1.83563	0.000507555	0.00341818	2.56008	1.25382e-06	4.84567e-05	2.53738	1.57261e-06	9.90394e-05	2.25473	6.30378e-05	0.0045621
ENSG00000224687	2.023	3.54195e-12	1.96511e-10	1.3926	3.11525e-06	9.81686e-05	1.11679	0.000221009	0.00397327	0.995798	0.00258855	0.0430476
ENSG00000231574	4.15043	0.00609305	0.0272886	5.95947	7.32303e-05	0.0012019	6.35341	5.45605e-05	0.00140956	5.83925	0.000829529	0.0216563
ENSG00000231811	2.79258	3.09993e-05	0.000307841	4.7199	1.65601e-12	6.65099e-10	4.45939	2.43846e-11	2.52984e-08	2.161	0.00233501	0.0403451
ENSG00000234883	5.13259	5.72597e-24	2.17449e-21	3.65602	8.64851e-13	4.02608e-10	2.80416	5.46358e-08	7.22806e-06	2.60172	2.79913e-06	0.000517217
ENSG00000236700	4.10719	2.18209e-09	6.38283e-08	3.47022	4.6062e-07	2.14429e-05	3.14096	4.89256e-06	0.000239311	2.3725	0.00120813	0.0277119
ENSG00000237181	1.41799	0.000396885	0.00277253	1.75817	1.0697e-05	0.000264495	1.77172	8.83774e-06	0.000377077	1.46369	0.000582118	0.0176011
ENSG00000255921	3.52142	1.62845e-11	7.74694e-10	2.65401	5.9748e-07	2.66048e-05	2.64827	2.4312e-06	0.000137688	2.73695	1.128e-05	0.00143195
ENSG00000259342	2.30826	2.02392e-07	3.6067e-06	2.71407	1.3702e-09	1.90616e-07	2.78189	2.25698e-08	3.70926e-06	2.92016	4.6667e-07	0.000152171
ENSG00000259354	2.47395	1.73851e-05	0.000185525	3.18199	4.28189e-08	3.24837e-06	3.74293	1.69622e-09	5.97069e-07	2.8599	1.60059e-05	0.00179851
ENSG00000263293	1.42133	0.00618908	0.02764	3.15993	1.02668e-10	2.14587e-08	2.90417	1.1904e-08	2.32328e-06	2.30806	1.37395e-05	0.0016557
ENSG00000267655	1.65566	7.67388e-07	1.20388e-05	1.42546	3.30665e-05	0.000642686	1.35808	9.48332e-05	0.00212574	1.32477	0.000702016	0.0196541
ENSG00000270607	4.5841	2.29872e-15	2.44579e-13	4.55355	1.67812e-14	1.71865e-11	3.0857	1.81041e-07	1.80745e-05	2.8714	5.4658e-06	0.000843891
ENSG00000273812	1.69025	8.9314e-06	0.000102513	1.76644	3.50104e-06	0.000108	1.96783	3.0581e-07	2.69113e-05	1.66434	5.18353e-05	0.00407781
ENSG00000287093	3.33781	3.37361e-27	1.76922e-24	1.84875	1.59005e-09	2.1287e-07	1.78951	4.41406e-09	1.15425e-06	1.17612	0.000307756	0.0114753

## Sheet: lncRNAs_downregulated
Ensembl_id	log2FoldChange_04hpi	pvalue_04hpi	padj_04hpi	log2FoldChange_24hpi	pvalue_24hpi	padj_24hpi	log2FoldChange_48hpi	pvalue_48hpi	padj_48hpi	log2FoldChange_72hpi	pvalue_72hpi	padj_72hpi
ENSG00000178977	-1.12419	0.000174448	0.00137179	-1.4244	1.80343e-07	1.03472e-05	-0.806558	0.00188688	0.0181575	-0.849403	0.00238034	0.0407673
ENSG00000179082	-2.07141	0.00106604	0.00640146	-2.05591	0.000680136	0.00647663	-1.94659	0.000687003	0.00892368	-1.97835	0.00197839	0.0369669
ENSG00000183822	-2.16875	0.00228277	0.0120576	-2.39654	0.00011012	0.00164882	-2.08471	5.90754e-05	0.00149103	-1.65766	0.00257208	0.0428678
ENSG00000221817	-0.748092	1.73866e-06	2.4707e-05	-0.79652	1.16186e-07	7.26979e-06	-0.648056	1.35061e-05	0.000519983	-0.968336	4.68873e-09	4.58668e-06
ENSG00000230530	-1.07547	0.00111779	0.0066614	-0.856953	0.00149539	0.0117944	-0.916081	0.0003367	0.00536109	-0.954054	0.000992092	0.024202
ENSG00000231113	-1.07768	0.000115352	0.000959857	-0.895603	2.29745e-05	0.00048216	-0.707564	0.000361088	0.00563574	-0.819775	0.000163902	0.00795727
ENSG00000247903	-2.0053	2.11643e-05	0.000221036	-0.913829	0.010372	0.0496539	-1.09651	0.000953808	0.011198	-1.41772	0.000102397	0.00603849
ENSG00000248019	-0.814743	0.000331631	0.00237005	-0.598346	0.00535381	0.0305891	-1.18591	2.64303e-08	4.10231e-06	-1.31603	1.22997e-08	9.49469e-06
ENSG00000250397	-0.811663	0.00638908	0.0283951	-0.928544	0.00121051	0.0100587	-0.954454	0.000711052	0.00911151	-0.908201	0.00267545	0.0440522
ENSG00000254231	-1.78261	0.00123057	0.00721438	-3.51193	1.81149e-10	3.32936e-08	-2.65539	8.57692e-09	1.7986e-06	-2.78797	3.17635e-08	2.03164e-05
ENSG00000259448	-1.37494	0.00036786	0.00259616	-1.40145	5.19007e-06	0.000146835	-1.3342	3.82243e-06	0.000194195	-1.45306	5.35367e-06	0.000843891
ENSG00000259772	-2.44652	0.000197002	0.00152465	-1.5221	0.000131462	0.00189097	-1.64733	1.66635e-05	0.000604918	-1.27795	0.00152455	0.0320958
ENSG00000260077	-0.858104	0.00166321	0.00931041	-1.37017	3.34485e-07	1.69437e-05	-1.00005	0.000151987	0.00301405	-1.11594	8.27417e-05	0.00536008
ENSG00000261416	-1.76794	0.000109259	0.000918881	-1.564	2.6983e-05	0.000544772	-1.33428	8.8203e-05	0.00202146	-1.08292	0.00286264	0.0455558
ENSG00000262061	-1.9294	0.00303978	0.0153671	-3.19169	3.57453e-07	1.7725e-05	-1.7188	0.00152482	0.0156181	-2.31908	8.93483e-05	0.00564466
ENSG00000262580	-1.28559	2.72908e-06	3.63206e-05	-1.61211	3.36865e-09	3.87641e-07	-1.49165	3.90353e-08	5.65783e-06	-1.14866	7.12684e-05	0.00485735
ENSG00000269220	-1.36993	0.00122443	0.00718742	-1.27086	6.18961e-05	0.00105039	-1.11741	0.000325177	0.00520707	-1.39619	5.178e-05	0.00407781
ENSG00000271009	-1.91217	0.000498769	0.00337094	-1.37406	0.000471791	0.00492543	-1.40142	0.000117947	0.0025162	-1.44749	0.000171524	0.00815735
ENSG00000274536	-4.87762	5.4795e-08	1.12271e-06	-3.19089	7.88516e-06	0.000208402	-2.81814	3.99084e-05	0.00113354	-2.76857	0.000161229	0.00795618
ENSG00000279833	-2.06046	2.77417e-05	0.000281066	-2.00369	7.05945e-07	3.03779e-05	-1.81724	1.00341e-06	6.98916e-05	-1.20455	0.00212306	0.0386285
