# Supplementary material for: Network-Based Approaches Reveal Potential Therapeutic Targets for Host-Directed Antileishmanial Therapy Driving Drug Repurposing
Source: Microbiol Spectr. 2021 Oct 20;9(2):e01018-21. doi: 10.1128/Spectrum.01018-21 (PMC8528132; doi:10.1128/Spectrum.01018-21)
Supplement: SUPPLEMENTAL FILE 2 — Supplemental material. Download SPECTRUM01018-21_Supp_2_seq7.xlsx, XLSX file, 0.05 MB [file spectrum01018-21_supp_2_seq7.xlsx]

## Sheet: 04_hpi_up_BP
in this data set we present all	Overlap	P.value	Adjusted.P.value	Old.P.value	Old.Adjusted.P.value	Odds.Ratio	Combined.Score	Genes
cellular response to cytokine stimulus (GO:0071345)	127/456	9.56672e-19	4.19979e-15	0	0	2.76665	114.791	CNTF;CSF3;IL1RN;CSF2;CSF1;ZFAND6;CD80;MT1X;TNF;ICAM1;ZFP36;MT2A;IL36B;CCND1;MYC;DPYSL3;ZC3H12A;PIM1;JUNB;IL6R;IL4R;CISH;IL1R1;IL1R2;DAPK3;RC3H1;ACOD1;EREG;IL23A;PDE12;IL6ST;STX1A;NUMBL;CCL3L1;MAOA;FOXO3;CSF2RA;SOCS2;SOCS3;SBNO2;SOCS1;IRAK2;OCSTAMP;ST3GAL6;IL36RN;SOCS4;MCL1;EGR1;HSPA8;TGFB1;LIF;IL36G;NFKB1;IL6;LRCH1;BCL6;IL7;BCL2;BCL2L1;NFE2L2;ITGB1;CDKN1A;CXCL8;IL24;CXCL1;PIK3CB;CXCL2;YBX3;SYNCRI…
cytokine-mediated signaling pathway (GO:0019221)	154/633	1.68443e-16	3.69732e-13	0	0	2.31018	83.9054	CNTF;CSF3;IL1RN;CSF2;CSF1;CD80;TNF;IFIT3;IFIT2;ICAM1;PSMD9;MT2A;PSMD7;IL36B;CCND1;MYC;PIM1;TRIM25;MAP3K8;JUNB;TNFRSF4;IL6R;IL15RA;IL4R;CISH;RSAD2;IL1R1;IL1R2;PRKCD;GPR75;MIF;EREG;ADAM17;IL23A;UBE2V1;IL6ST;STX1A;NUMBL;PSMD12;PSMD11;CCL3L1;PSMD14;MAOA;PDGFB;FOXO3;CSF2RA;SOCS2;RAP1B;SOCS3;SOCS1;IRAK2;IL36RN;SOCS4;MCL1;HSPA9;EGR1;HSPA8;TGFB1;TSLP;TNFSF14;TNFSF15;TNFRSF9;LIF;IL36G;TNFRSF10A;NFKB1;TNFR…
regulation of apoptotic process (GO:0042981)	167/815	6.56417e-11	9.60557e-08	0	0	1.84355	43.2254	ANKLE2;TRIO;ZFAND6;PDCD5;UBE2Z;TNF;IFIT3;IFIT2;STK10;RPS6KA3;MYC;PIM1;MAP3K8;PIM3;SOX8;PIM2;TNFRSF4;TGM2;MAP2K3;PCID2;PRKCI;MAP2K1;ACTN2;ACTN1;DAPK3;MIF;TIAM2;TIAM1;MADD;PPIF;TYRO3;ROR2;IL6ST;PPID;ATF4;NOTCH2;VCP;ARHGEF26;DIABLO;DCUN1D3;PSEN1;FOXO3;NDRG1;RTN4;SOCS2;BAG3;MAP3K20;TP53BP2;ABL2;MCL1;HSPA9;WNT10B;PLK3;MOAP1;JUN;TGFB2;EGR3;TGFB1;TSLP;CRADD;GADD45B;GADD45A;TNFRSF9;HMGA2;TNFRSF10A;BRAF;I…
negative regulation of apoptotic process (GO:0043066)	107/485	3.20245e-09	3.51468e-06	0	0	2.00623	39.2406	ANKLE2;CNTF;ZFAND6;IFIT3;RPS6KA3;MYC;LAMP3;ZC3H12A;PIM1;PIM3;SOX8;PIM2;PRKCI;PCID2;PRKCH;TLE1;PRKCD;LIG4;MIF;TYRO3;PPIF;ROR2;IL6ST;NOTCH2;PSEN1;SOCS2;BAG3;SFN;WNT1;MCL1;HSPA9;PLK3;EGR3;TSLP;HMGA2;BRAF;TNFRSF10A;NFKB1;TNFRSF10D;NR4A2;NFKBIA;AHI1;IL6;HNRNPK;IL7;BCL3;BCL2;CDK1;BCL2L2;CPEB4;BCL2L1;FGFR1;ITGB1;TNFAIP8;FLT1;DDX3X;FHL2;SH3RF1;BABAM2;IL10;ANXA1;RIPK2;SPHK1;ANXA5;PLAUR;SERPINB9;TNFRSF1B;M…
response to lipopolysaccharide (GO:0032496)	47/155	4.3605e-09	3.82852e-06	0	0	3.05703	58.8499	CD274;CXCL8;CD80;SERPINE1;TNFAIP3;CXCL1;CXCL3;CXCL2;CXCL5;RPS6KA3;CYP27B1;ZFP36;SBNO2;MAPK8;NOCT;ZC3H12A;PDE4B;ANKRD1;NLRP3;CCR5;JUNB;TNFRSF4;RELT;NANOS1;IL10;JUN;GCH1;SLC11A1;TNFRSF9;TNFRSF18;ERBIN;ACOD1;NR1H3;TNFRSF10A;TICAM1;TNFRSF1B;IRGM;NFKB1;TNFRSF10D;ADAM17;IL6;SELENOS;TNIP1;TNIP2;TNIP3;MAPKAPK2;TRIB1
regulation of cell proliferation (GO:0042127)	144/740	4.55087e-08	3.32972e-05	0	0	1.7169	29.0248	CNTF;CSF3;CSF1;PDCD5;RTKN2;ADARB1;SLA2;ETS1;IFIT3;MYC;NAMPT;PIM2;JUNB;IER5;TNFRSF4;SOX7;IL6R;RPS9;MAP2K1;MATK;GTPBP4;EREG;TIAM1;ADAM17;HGS;ROR2;IL6ST;CCL3L1;CUL3;COX17;NOP2;PDGFB;PDGFA;TGFA;EFNB2;CYP27B1;ABL2;WNT1;S100A11;SLAMF1;ZBTB17;JUN;TGFB2;JAG1;TGFB1;TSLP;TNFRSF9;LIF;HMGA1;TNFRSF10A;INHBA;TNFRSF10D;FOSL1;BMP2;IL6;RGCC;NR4A3;BCL6;BAMBI;IL7;BHLHE40;GNRH1;IL7R;FGFR1;BTG3;BTG2;CDKN1A;RARG;BTG1;…
negative regulation of programmed cell death (GO:0043069)	90/408	5.68672e-08	3.56638e-05	0	0	1.99884	33.3457	ANKLE2;TNFAIP8;FLT1;DDX3X;ZFAND6;FHL2;YBX3;IFIT3;SH3RF1;RPS6KA3;BABAM2;MYC;PIM1;PIM3;SOX8;PIM2;IL10;PRKCI;PCID2;ANXA1;RIPK2;SPHK1;ANXA5;PLAUR;SERPINB9;MIF;MMP9;YWHAZ;GREM1;RNF144B;ARHGAP10;TYRO3;PPIF;ANGPTL4;ROR2;ARHGEF2;IL6ST;BIRC2;CD44;BIRC3;DDR2;NOTCH2;BCL2A1;SRC;AMIGO2;TAF9;XIAP;PSEN1;MALT1;RELA;FAM129B;HSPD1;SOCS2;MAPK8;BAG3;PDPN;FLNA;BID;MCL1;MAP4K4;HSPA9;PLK3;NPM1;EGR3;TSLP;BNIP3;STAT3;HMG…
positive regulation of cellular process (GO:0048522)	106/519	2.51192e-07	0.000137842	0	0	1.81458	27.5762	CNTF;CSF3;CSF1;RTKN2;ETS1;RPS6KA3;CCND1;MYC;ZC3H12A;NAMPT;ADNP2;JUNB;IER5;IL6R;SAP30BP;RPS9;ACTN2;PRKCD;MATK;ACSL3;EREG;TIAM1;ADAM17;EID3;GPRIN1;IL6ST;EZR;KCNE1;KCNE5;CUL3;COX17;NOP2;PDGFB;PDGFA;TGFA;EFNB2;WNT1;SLAMF1;JUN;TGFB2;TGFB1;TSLP;H3F3C;H3F3A;LIF;HMGA2;EHD1;FOSL1;EHD2;IL6;BAMBI;IL7;BCL2;IL7R;EIF4G2;FGFR1;RNF10;FLT1;HSP90AB1;DDX3X;NUMA1;HILPDA;PTEN;AREG;CXCL5;MECP2;RPTOR;GPER1;ITGAV;TIMP1;…
cellular response to lipopolysaccharide (GO:0071222)	30/91	3.57962e-07	0.000174606	0	0	3.44045	51.066	CD274;CXCL8;CD80;SERPINE1;TNFAIP3;TNF;ZFP36;SBNO2;MAPK8;CCL5;ZC3H12A;PDE4B;ANKRD1;CCL3;NLRP3;CCR5;IL10;TGFB1;ACOD1;NR1H3;TICAM1;TNFRSF1B;IRGM;NFKB1;IL6;SELENOS;TNIP1;TNIP2;IL1B;TNIP3
positive regulation of protein kinase activity (GO:0045860)	46/172	4.07723e-07	0.000178991	0	0	2.56087	37.6772	CDKN1A;DDX3X;CSF1;SRC;ITGB3;SYAP1;NAB2;PDGFB;PRKAG2;ADRB2;TNF;RPTOR;PPP2CA;STK10;MRNIP;CCL5;CDK20;MAP3K8;SNX9;CCR7;MAP4K5;MAP4K4;MAP2K3;EGR1;PRNP;PTPN1;DAXX;MAP2K1;TGFB2;SLC11A1;PRKCD;AXIN1;OXSR1;IRGM;EREG;VEGFA;ERN1;EFNA1;IL23A;STK26;RAPGEF2;TAB2;LCP2;CALM1;EZH2;DDR2
positive regulation of peptidyl-tyrosine phosphorylation (GO:0050731)	35/116	4.51607e-07	0.000180232	0	0	3.02539	44.2023	NRP1;CSF3;CNTF;CSF2;SRC;CD80;ITGB3;PDGFB;SOCS3;CCL5;HES1;IL6R;PRNP;IL11;PTPN1;TGFB1;TSLP;RIPK2;TNFRSF18;STAT3;LIF;OSM;MIF;VEGFA;EFNA1;GREM1;IL6;IL23A;CLCF1;CSPG4;ITGA5;ARHGEF2;IL6ST;CD44;CRLF1
cellular response to molecule of bacterial origin (GO:0071219)	28/84	6.74255e-07	0.000246665	0	0	3.49599	49.6768	CD274;CXCL8;CD80;SERPINE1;TNFAIP3;RELA;ZFP36;SBNO2;MAPK8;ZC3H12A;PDE4B;ANKRD1;NLRP3;CCR5;IL10;FZD5;ACOD1;NR1H3;TICAM1;TNFRSF1B;IRGM;NFKB1;IL6;SELENOS;TNIP1;TNIP2;TNIP3;TLR2
positive regulation of transcription, DNA-templated (GO:0045893)	193/1120	2.43661e-06	0.000748446	0	0	1.48101	19.1419	EHF;SERPINE1;GABPB1;ELK1;DCAF6;PSMD9;RPS6KA3;MYC;ZC3H12A;NAMPT;SOX8;CCNL1;JUNB;IER5;IER2;ACVR1;SLC11A1;EBF1;TRIM16;ATF3;ATF4;PDGFB;GATA2;HELZ2;HIVEP3;EGR1;ZNF143;JUN;EGR2;JAG1;FZD5;FZD4;FZD7;EIF2AK3;LIF;NFATC1;PBX4;SMARCA1;FOSL2;FOSL1;MC1R;HNRNPK;ID2;AGO2;SNAI1;REL;CSRNP1;CSRNP2;RARG;PHF1;LITAF;WDR43;GLI3;RPTOR;MED13;HEY1;IL10;IL11;EDN1;RIPK2;TET2;PPRC1;RGMA;MMP12;KAT2B;TOX2;GAL;IL1B;MTF1;CKS2;RA…
cellular response to interleukin-1 (GO:0071347)	40/150	2.4486e-06	0.000748446	0	0	2.54692	32.9062	IL1RN;PSMD12;PSMD11;CXCL8;CCL3L1;PSMD14;TANK;RELA;PSMD9;PSMB7;PSMD7;IRAK2;CCL5;ZC3H12A;CCL4;ANKRD1;CCL3;MAP3K8;EGR1;CCL24;IL1R1;RIPK2;CCL20;IL1R2;RC3H1;ACOD1;NFKB1;MAPK13;NFKBIA;IL1A;PSMA6;PSMA1;TNIP2;IL1B;PSMC1;UBE2N;PELI1;TAB3;TAB2;UBE2V1
cellular response to tumor necrosis factor (GO:0071356)	48/194	2.6359e-06	0.000748446	0	0	2.30536	29.6153	PSMD12;PSMD11;CXCL8;CCL3L1;PSMD14;ZFAND6;FOXO3;TANK;TNF;YBX3;RELA;PSMD9;PSMB7;ZFP36;PSMD7;OCSTAMP;GPER1;CCL5;ZC3H12A;CCL4;ANKRD1;CCL3;CD58;RELT;TNFRSF4;CCL24;TNFSF14;TNFRSF12A;TNFSF15;CCL20;TNFRSF9;TNFRSF18;ERBIN;ACOD1;TNFRSF10A;TNFRSF1B;TNFRSF10D;NFKBIA;DCSTAMP;PSMA6;ADAM17;PSMA1;PSMC1;TNFSF9;ARHGEF2;BIRC2;NFE2L2;BIRC3
response to lipid (GO:0033993)	38/140	2.72782e-06	0.000748446	0	0	2.60844	33.4194	RARG;CXCL8;CXCL1;CXCL3;AQP3;CXCL2;CXCL5;STRN3;SOCS2;RPS6KA3;CYP27B1;NOCT;POLR2D;JUNB;TNFRSF4;RELT;NANOS1;JUN;TGFB1;GCH1;SLC11A1;TNFRSF9;TNFRSF18;STAT3;ERBIN;NR1H3;TNFRSF10A;TNFRSF1B;TNFRSF10D;ASXL1;ADAM17;MAPKAPK2;RARA;CTNNB1;PPARG;TRIM16;TRIB1;PPARD
extrinsic apoptotic signaling pathway (GO:0097191)	23/67	3.71324e-06	0.00095889	0	0	3.65009	45.6393	MOAP1;DAXX;TGFB2;DDX3X;TGFB1;BCL2A1;CRADD;DDX47;DIABLO;G0S2;TNFRSF10A;INHBA;TNF;TANK;BAG3;BCL2;ITGAV;BID;IL6R;BCL2L2;BOK;MCL1;BCL2L1
positive regulation of apoptotic process (GO:0043065)	67/307	4.0022e-06	0.000976092	0	0	1.96202	24.3853	ITGB1;RARG;TNFAIP8;TRIO;BTG1;DDX3X;PDCD5;UBE2Z;TNF;IFIT2;AKAP13;AIFM2;MYC;GPER1;ZC3H12A;ANKRD1;SOX7;TGM2;BOK;STPG1;TNFRSF12A;DAPK3;PAWR;ANO6;DUSP6;TIAM2;TIAM1;LATS2;PTRH2;ARHGEF2;PPID;ATF4;ARHGEF26;BCL2A1;DIABLO;DCUN1D3;PSEN1;FOXO3;HSPD1;GNA13;MAPK8;TP53BP2;MAP3K20;CCL3;NLRP3;BID;WNT10B;PRNP;MOAP1;JUN;TGFB2;CRADD;GADD45B;GADD45A;BNIP3;HIP1R;HMGA2;GADD45G;DNAJA1;BMP2;IL6;RYBP;BCL6;STK17A;DLC1;CTNN…
regulation of interleukin-6 production (GO:0032675)	17/42	5.39462e-06	0.00124644	0	0	4.74207	57.5218	IL10;TSLP;DDX58;TNFAIP3;TNF;HSPD1;MAPK13;IL6;SELENOS;IL1B;ZC3H12A;MAPKAPK2;ARHGEF2;RAB7B;IL6R;SLAMF1;TLR2
response to molecule of bacterial origin (GO:0002237)	29/98	6.50365e-06	0.00142755	0	0	2.93764	35.0847	CXCL8;TNFAIP3;CXCL1;CXCL3;CXCL2;CXCL5;RPS6KA3;CYP27B1;NOCT;JUNB;TNFRSF4;RELT;NANOS1;IL10;JUN;FZD5;GCH1;SLC11A1;TNFRSF9;TNFRSF18;ERBIN;ACOD1;TNFRSF10A;TNFRSF1B;TNFRSF10D;ADAM17;IL6;MAPKAPK2;TRIB1
zinc ion homeostasis (GO:0055069)	14/31	7.95586e-06	0.00158756	0	0	5.73874	67.3821	MT1L;MT1M;MT1X;SLC30A1;SLC39A13;SLC39A14;MT2A;MT1A;SLC39A6;MT1F;MT1G;SLC39A8;MT1H;MT1E
cellular zinc ion homeostasis (GO:0006882)	14/31	7.95586e-06	0.00158756	0	0	5.73874	67.3821	MT1L;MT1M;MT1X;SLC30A1;SLC39A13;SLC39A14;MT2A;MT1A;SLC39A6;MT1F;MT1G;SLC39A8;MT1H;MT1E
positive regulation of cytokine production (GO:0001819)	51/220	9.66218e-06	0.00182258	0	0	2.11585	24.4323	CSF2;SERPINE1;HILPDA;TNF;PDE4B;CCR7;LRRFIP1;IL6R;HAVCR2;IL10;ANXA1;RIPK2;DDX58;SLC11A1;MIF;TICAM1;EREG;FGR;IL1A;ADAM17;IL23A;IL1B;IRF1;POLR1C;RARA;IRF7;ARHGEF2;RAB7B;IL6ST;GAPDH;ATF4;TLR2;CEBPB;PTGS2;TANK;RELA;MALT1;HSPD1;NLRP3;TGFB1;FZD5;TSLP;EIF2AK3;NFKB1;NFKB2;MAPK13;IL6;RGCC;IL7;POLR3D;CTNNB1
regulation of peptidyl-tyrosine phosphorylation (GO:0050730)	26/85	9.96397e-06	0.00182258	0	0	3.07821	35.4503	NRP1;CSF3;SRC;CD80;ITGB3;PDGFB;PDGFA;FYN;IL6R;IL11;PRNP;TGFB1;RIPK2;PRKCD;LIF;OSM;MIF;VEGFA;RAP2C;EFNA1;IL6;IL23A;CSPG4;ITGA5;ARHGEF2;CD44
cellular response to oxygen-containing compound (GO:1901701)	60/274	1.11948e-05	0.0019658	0	0	1.96786	22.4337	RARG;CXCL8;CD80;SERPINE1;TNFAIP3;AHR;PKD2;IPO5;RPTOR;ZFP36;GPER1;ZC3H12A;SESN2;ANKRD1;CAPN2;PDE4B;ADNP2;CCR5;IL10;PRKCD;ACOD1;WNT9A;TICAM1;SSTR2;TNFRSF1B;MMP9;RRAGC;SELENOS;RARA;RAPGEF2;EZR;TLR2;CD274;KCNE1;INSIG1;PXN;PDGFB;RELA;RAP1B;SBNO2;MAPK8;AANAT;NRIP1;NLRP3;ABL2;EGR1;WNT10B;JUN;FZD4;FZD7;NR1H3;IRGM;NFKB1;IL6;NR4A3;P2RX4;TNIP1;TNIP2;TNIP3;CPEB4
negative regulation of intrinsic apoptotic signaling pathway (GO:2001243)	21/62	1.2321e-05	0.00204139	0	0	3.5743	40.4046	DDX3X;BCL2A1;SRC;PLAUR;ENO1;SOD2;YBX3;MMP9;DNAJA1;CREB3;VNN1;SELENOS;PPIF;BCL2;SNAI1;ARHGEF2;BCL2L2;TPT1;MCL1;NFE2L2;BCL2L1
endoderm formation (GO:0001706)	15/36	1.26373e-05	0.00204139	0	0	4.97833	56.1498	DUSP4;DUSP5;DUSP2;LAMB3;DUSP1;HMGA2;LAMB1;INHBA;MMP9;MMP14;COL4A2;COL7A1;ITGAV;ITGA5;SOX7
cellular response to copper ion (GO:0071280)	11/21	1.30203e-05	0.00204139	0	0	7.65923	86.1587	PRNP;DAXX;MT2A;MT1A;MT1L;MT1M;MT1F;MT1G;MT1X;MT1H;MT1E
negative regulation of lipid localization (GO:1905953)	7/9	1.42759e-05	0.00216108	0	0	24.3426	271.589	NFKBIA;IL6;ITGB3;NR1H3;ITGAV;TNF;PTPN2
cellular response to lipid (GO:0071396)	43/178	1.61577e-05	0.00222815	0	0	2.2304	24.6083	CD274;RARG;CXCL8;CD80;INSIG1;SERPINE1;TNFAIP3;AHR;ATP1A1;NR3C1;TFPI;GNAI1;ZFP36;SBNO2;MAPK8;GPER1;ZC3H12A;NRIP1;PDE4B;ANKRD1;ADNP2;NLRP3;ABL2;CCR5;IL10;WNT10B;FZD4;FZD7;ACOD1;NR1H3;WNT9A;TICAM1;SSTR2;TNFRSF1B;IRGM;NFKB1;IL6;SELENOS;TNIP1;TNIP2;TNIP3;RARA;ADTRP
cellular response to vascular endothelial growth factor stimulus (GO:0035924)	12/25	1.65564e-05	0.00222815	0	0	6.42878	70.7728	MAP2K3;ERN1;NRP1;NUS1;NR4A1;FLT1;EGR3;ANXA1;MAPKAPK2;MT1G;ITGB1BP1;VEGFA
response to copper ion (GO:0046688)	12/25	1.65564e-05	0.00222815	0	0	6.42878	70.7728	PRNP;IL1A;MT2A;DAXX;MT1A;MT1L;MT1M;MT1F;MT1G;MT1X;MT1H;MT1E
negative regulation of cell proliferation (GO:0008285)	74/363	1.67492e-05	0.00222815	0	0	1.79961	19.7906	BTG3;BTG2;CDKN1A;RARG;BTG1;CXCL8;PDCD5;PINX1;PTEN;TNFAIP3;PTPRJ;CXCL1;ADARB1;PKD2;ETS1;IFIT3;MYC;GPER1;NCK2;PIM2;SOX7;EMD;IL10;KLF10;MORC3;MAP2K1;EMP3;WNT9A;SSTR2;GTPBP4;EREG;GREM1;IL1A;KAT2B;HGS;IL1B;IRF1;RAPGEF2;STRAP;PPARG;ITGB1BP1;ROR2;TRIB1;CCL3L1;GATA2;FAM129B;CYP27B1;PDPN;POLR2D;E2F3;HES1;S100A11;ZBTB17;NPM1;CDKN2B;TGFB2;TGFB1;CDKN2A;OSM;HMGA1;INHBA;SOD2;MYO16;PER2;BMP2;IL6;RGCC;ID2;DLC1;A…
cellular response to cadmium ion (GO:0071276)	13/29	1.85721e-05	0.00236729	0	0	5.65995	61.6587	JUN;DAXX;MT1L;MT1M;MT1X;MMP9;MT2A;MAPK8;MT1A;MT1F;MT1G;MT1H;MT1E
apoptotic process (GO:0006915)	52/231	1.89639e-05	0.00236729	0	0	2.03646	22.1424	CSRNP1;AHR;IFIT2;AIFM2;MYC;CASP4;PHLDA2;IER3;BOK;EIF5A;DAXX;PRKCD;DAPK3;KREMEN1;PAWR;LIG4;IL1A;RRAGC;ESPL1;ADORA2A;IL1B;IRF1;PPIF;VDAC1;GAPDH;TLR2;PPARD;NOTCH2;PPP1R15A;DIABLO;RTN4;HSPD1;PPP2CA;PLAGL1;PLAGL2;NLRP3;BID;PLK3;EGLN3;TNFSF14;GADD45A;FEM1B;TNFRSF9;BNIP3;TNFRSF10A;CFLAR;NFKBIA;DLC1;IL2RA;BCL2;TNFSF9;BCL2L1
cellular response to arsenic-containing substance (GO:0071243)	8/12	1.94128e-05	0.00236729	0	0	13.914	150.961	DAXX;DDX3X;GSTO1;ZC3H12A;PPIF;CPEB2;ATF3;MAPK13
positive regulation of gene expression (GO:0010628)	136/771	2.44851e-05	0.00290512	0	0	1.51332	16.0676	EHF;CNTF;CSF2;CSF1;CD80;PDCD5;EIF4A3;AHR;ETS1;ELK1;TNF;ETS2;PSMD9;MYC;LAMP3;ZC3H12A;SOX8;PIM2;ACVR1;MAP2K3;NANOS1;PCID2;MAP2K1;TLE1;SLC11A1;MITF;TICAM1;ILF2;ERN1;HGS;TRIM16;UBE2V1;ADTRP;EZR;ATF4;KMT2E;DDX5;PDGFB;PSEN1;FOXO3;DVL1;HIVEP3;NDP;WNT1;IVNS1ABP;EGR1;JUN;EGR2;TGFB1;FZD4;FZD7;H3F3A;EIF2AK3;HMGA1;HMGA2;NFATC1;BRAF;PBX4;INHBA;SMARCA1;LARP6;NFKB1;BMP2;IL6;RGCC;EIF6;BAMBI;ID2;FUBP1;BCL3;SNAI1;…
positive regulation of cell proliferation (GO:0008284)	83/424	2.54829e-05	0.00294395	0	0	1.7118	18.1066	CNTF;CDKN1A;CSF3;FLT1;CSF1;RTKN2;HILPDA;PTEN;AREG;TNF;CXCL5;MECP2;MYC;GPER1;NAMPT;PIM1;ITGAV;SOX8;TIMP1;IL6R;EIF5A;IL11;PRKCI;RPS9;EDN1;PRKCH;SPHK1;MATK;TBC1D8;LIG4;MIF;EREG;GREM1;TIAM1;ADAM17;IL1B;RARA;ITGB1BP1;IL6ST;HBEGF;DDR2;CUL3;DOT1L;COX17;NOP2;PDGFB;PDGFA;TGFA;RELA;EFNB2;SERTAD1;CCL5;STX4;HES1;S1PR3;STX3;WNT1;SLAMF1;NPM1;TGFB2;TGFB1;TSLP;LIF;OSM;HMGA2;NAP1L1;LAMB1;BMP6;VEGFA;FOSL1;BMP2;IL6…
interleukin-1-mediated signaling pathway (GO:0070498)	27/95	2.98708e-05	0.00331556	0	0	2.7732	28.8929	IL1RN;PSMD12;PSMD11;PSMD14;RELA;PSMD9;PSMB7;PSMD7;IRAK2;MAP3K8;EGR1;IL1R1;RIPK2;IL1R2;NFKB1;NFKBIA;IL1A;PSMA6;PSMA1;TNIP2;IL1B;PSMC1;PELI1;UBE2N;TAB3;TAB2;UBE2V1
cellular response to interleukin-7 (GO:0098761)	10/19	3.09654e-05	0.00331556	0	0	7.73395	80.2988	SOCS2;SOCS1;CISH;TSLP;IL7;STAT3;IL7R;JAK3;JAK1;CRLF2
interleukin-7-mediated signaling pathway (GO:0038111)	10/19	3.09654e-05	0.00331556	0	0	7.73395	80.2988	SOCS2;SOCS1;CISH;TSLP;IL7;STAT3;IL7R;JAK3;JAK1;CRLF2
MAPK cascade (GO:0000165)	59/278	3.49197e-05	0.0036047	0	0	1.88957	19.3916	CSF2;TNF;PSMD9;ZFP36;PSMD7;MYC;PEA15;MAP3K8;ITGAV;CCR5;JAK3;JAK1;DUSP5;MAP2K1;ACTN2;RIPK2;DUSP6;EREG;PSMA6;PSMA1;RASA3;IL1B;GPRIN1;MAPKAPK2;IL3RA;RAPGEF2;SHANK3;HBEGF;SPTBN4;PSMD12;PSMD11;PSMD14;CUL3;PDGFB;PDGFA;RASAL2;CSF2RA;PSMB7;NRAS;MAPK8;CCL5;MAP3K20;CCL3;FYN;MAP4K5;MARK3;MAP4K4;TGFB1;BRAF;NFKB1;MAPK13;KITLG;TNIP2;PSMC1;STK26;IL2RA;KRAS;CALM1;FGFR1
intrinsic apoptotic signaling pathway (GO:0097193)	28/101	3.5308e-05	0.0036047	0	0	2.67924	27.4659	PPP1R15A;DDX5;CDKN1A;CEBPB;DDX3X;PPP1R13B;BCL2A1;DIABLO;CUL3;SELENOK;TANK;CASP4;TP53BP2;SFN;FNIP2;PDK1;MCL1;BOK;MOAP1;BNIP3;PRKCD;HIC1;HIPK2;BCL2;CYCS;BCL2L2;ATF4;BCL2L1
negative regulation of lipid storage (GO:0010888)	9/16	3.9184e-05	0.00390949	0	0	8.94675	90.7848	NFKBIA;OSBPL8;IL6;ITGB3;NR1H3;PPARG;ITGAV;TNF;PTPN2
positive regulation of transcription from RNA polymerase II promoter (GO:0045944)	146/848	4.35259e-05	0.00421821	0	0	1.46986	14.7605	EHF;CSF3;CCNT1;FHOD1;SERPINE1;PRDM2;AHR;NR3C1;GABPB1;ETS1;ELK1;TNF;DCAF6;RPS6KA3;MYC;ZC3H12A;NAMPT;SOX8;ZNF567;CCNL1;JUNB;IER5;IER2;ACVR1;NANOS1;SLC11A1;EBF1;ATP1B4;MITF;SUB1;GPRIN1;ATF3;ATF4;INSIG1;PDGFB;GLIS3;GATA2;FOXO3;HELZ2;SBNO2;CAMTA1;NLRP3;ZBTB17;EGR1;ZNF143;JUN;EGR2;TGFB2;JAG1;TGFB1;FZD5;ECD;HMGA1;LIF;HMGA2;NFATC1;INHBA;NFKB1;BMP6;NFKB2;FOSL2;SMAD7;NR4A2;NFKBIA;AHI1;NR4A1;BMP2;IL6;RGCC;M…
response to cadmium ion (GO:0046686)	13/31	4.41999e-05	0.00421821	0	0	5.03049	50.4397	JUN;DAXX;MT1L;MT1M;MT1X;MMP9;MT2A;MAPK8;MT1A;MT1F;MT1G;MT1H;MT1E
positive regulation of programmed cell death (GO:0043068)	55/257	4.97982e-05	0.00465136	0	0	1.90848	18.9083	ITGB1;RARG;TNFAIP8;TRIO;DDX3X;PDCD5;UBE2Z;TNF;IFIT2;AKAP13;AIFM2;GPER1;ANKRD1;TGM2;BOK;STPG1;TNFRSF12A;DAPK3;PAWR;ANO6;DUSP6;TIAM2;TIAM1;LATS2;ARHGEF2;PPID;ATF4;ARHGEF26;BCL2A1;DIABLO;DCUN1D3;PSEN1;FOXO3;HSPD1;GNA13;MAPK8;MAP3K20;BID;WNT10B;MOAP1;JUN;CRADD;GADD45B;GADD45A;BNIP3;HIP1R;HMGA2;GADD45G;DNAJA1;BMP2;IL6;RYBP;BCL6;STK17A;CTNNB1
regulation of inflammatory response (GO:0050727)	39/166	7.53329e-05	0.00688983	0	0	2.14787	20.391	CCL3L1;TNFAIP6;SERPINE1;LPL;OTUD7B;TNFAIP3;XIAP;METRNL;PTGS2;ETS1;RELA;SBNO2;GPER1;CCL5;CASP4;CCL4;CCL3;NLRP3;IL10;ANXA1;TSLP;PRKCD;ACOD1;NR1H3;MAPK13;NFKBIA;PSMA6;FNDC4;SELENOS;BCL6;TNIP1;IL23A;TYRO3;PPARG;BIRC2;PTPN2;BIRC3;TLR2;PPARD
negative regulation of insulin receptor signaling pathway (GO:0046627)	11/25	0.000101487	0.00905437	0	0	5.46962	50.2964	SOCS2;KANK1;SOCS3;PTPN1;PTPRE;SOCS1;CISH;IL1B;PRKCD;GRB10;PTPN2
positive regulation of macromolecule metabolic process (GO:0010604)	57/276	0.000103125	0.00905437	0	0	1.82403	16.7438	CNTF;CSF2;DDX3X;CSF1;PDCD5;ECE1;PIK3CB;TNF;ETS1;C1QTNF1;MYC;LAMP3;GPER1;ZC3H12A;ITGB8;MAP2K1;TLE1;DTX3L;DDX58;SLC11A1;SERPINB9;MITF;TICAM1;GREM1;IL1A;HGS;IL1B;ADTRP;EZR;ATF4;TLR2;CD63;MTPN;PDGFB;MAPK8;CCL3;EGR1;PTPN1;TGFB1;STAT3;EIF2AK3;ZNF804A;HMGA2;BRAF;INHBA;VEGFA;AHI1;BMP2;IL6;RGCC;FUBP1;ID2;SPRY2;UBAP2;KRAS;NFE2L2;ZPR1
positive regulation of protein serine/threonine kinase activity (GO:0071902)	30/118	0.000109978	0.00919427	0	0	2.38116	21.7048	CEMIP;DDX3X;FLT1;CCNT1;SRC;SYAP1;PDGFB;PDGFA;ADRB2;TNF;TANK;PIK3R6;MALT1;RPTOR;PPP2CA;CCND1;CCNL1;MAP2K1;EDN1;TGFB1;TNFSF15;TNFRSF10A;IRGM;VEGFA;IL1B;CKS2;RAPGEF2;CALM1;FGFR1;EZH2
regulation of I-kappaB kinase/NF-kappaB signaling (GO:0043122)	45/204	0.000110804	0.00919427	0	0	1.98067	18.0395	CANT1;TRAF3IP2;SLC20A1;ZFAND6;OTUD7B;TNFAIP3;ATP2C1;LITAF;TANK;TNF;RELA;MALT1;AKAP13;ZC3H12A;MIER1;TRIM25;FLNA;NLRP3;CCR7;PIM2;TLE1;RIPK2;RIOK3;NEK6;RHOH;CFLAR;RHOC;TICAM1;NFKBIA;IL1A;TNIP1;EEF1D;TNIP2;IL1B;TNIP3;BCL3;TRAF5;REL;PELI1;UBE2N;TAB2;UBE2V1;OPTN;BIRC2;BIRC3
regulation of peptidyl-serine phosphorylation (GO:0033135)	24/86	0.000111001	0.00919427	0	0	2.7013	24.598	IL11;SPTBN4;CSF3;TGFB1;RIPK2;AXIN1;LIF;OSM;BRAF;MIF;TXN;TNF;IRGM;VEGFA;SMAD7;RPTOR;IL6;CNKSR3;DDIT4;NCK2;SPRY2;FNIP2;CNOT9;CD44
regulation of tyrosine phosphorylation of STAT protein (GO:0042509)	19/61	0.000115503	0.00938996	0	0	3.15419	28.5965	CNTF;CSF2;TSLP;TNFRSF18;STAT3;LIF;OSM;PPP2CA;SOCS3;IL6;SOCS1;IL23A;CCL5;CLCF1;HES1;IL6ST;IL6R;PTPN2;CRLF1

## Sheet: 24_hpi_up_BP
Term	Overlap	P.value	Adjusted.P.value	Old.P.value	Old.Adjusted.P.value	Odds.Ratio	Combined.Score	Genes
ribosome biogenesis (GO:0042254)	57/226	9.16758e-15	3.5561e-11	0	0	3.87051	125.107	LTV1;PAK1IP1;WDR3;RRP1;MRPS12;NOC2L;WDR46;WDR43;RRP9;NOB1;RIOK1;UTP14A;UTP15;UTP11;TEX10;WDR74;GTF3A;IMP4;URB2;GNL2;UTP18;GNL3;EBNA1BP2;DKC1;MRTO4;NAF1;NIP7;HEATR1;NOLC1;RPF2;RPF1;EXOSC5;EMG1;PDCD11;BMS1;DHX37;RRS1;SURF6;UTP20;LYAR;EXOSC2;DCAF13;NPM1;NOP14;NOP58;UTP4;NOP16;PNO1;DDX31;WDR12;BYSL;RCL1;EIF6;TSR1;NOL11;ABCE1;RAN
rRNA processing (GO:0006364)	46/202	1.49225e-10	2.89422e-07	0	0	3.36294	76.0885	LTV1;WDR3;RRP1;MRPS12;HEATR1;NOP2;MAK16;NOLC1;NAT10;WDR46;WDR43;RRP9;RPF1;EXOSC5;EMG1;PDCD11;NOB1;BMS1;DHX37;UTP20;RIOK1;LYAR;UTP14A;EXOSC2;RRP15;DCAF13;UTP15;NOP14;NOP58;UTP4;UTP11;PNO1;TEX10;IMP4;WDR12;UTP18;BYSL;RCL1;RSL1D1;EBNA1BP2;EIF6;DKC1;MRTO4;TSR1;SRFBP1;NOL11
maturation of SSU-rRNA (GO:0030490)	19/46	1.02286e-09	1.32256e-06	0	0	7.94799	164.529	NOP14;UTP4;WDR3;HEATR1;NAT10;WDR46;UTP18;EMG1;NOB1;PDCD11;BMS1;TSR1;UTP20;NOL10;SRFBP1;RIOK1;NOL11;UTP14A;DCAF13
rRNA metabolic process (GO:0016072)	42/200	1.20664e-08	1.0352e-05	0	0	3.02373	55.1313	LTV1;WDR3;RRP1;MRPS12;HEATR1;NOLC1;WDR46;WDR43;RRP9;RPF1;EXOSC5;EMG1;PDCD11;NOB1;BMS1;DHX37;UTP20;RIOK1;LYAR;UTP14A;EXOSC2;DCAF13;UTP15;NOP14;NOP58;UTP4;CAVIN1;UTP11;NIFK;PNO1;TEX10;GTF3A;IMP4;WDR12;UTP18;BYSL;RCL1;EBNA1BP2;DKC1;MRTO4;TSR1;NOL11
ribosomal large subunit biogenesis (GO:0042273)	21/63	1.33437e-08	1.0352e-05	0	0	5.6496	102.44	NPM1;NOP16;PAK1IP1;NIP7;NOP2;MAK16;WDR74;GTF3A;NOC2L;RPF2;WDR12;NLE1;RPF1;RSL1D1;EBNA1BP2;EIF6;MRTO4;RRS1;SURF6;BRIX1;RRP15
cellular response to cytokine stimulus (GO:0071345)	73/456	2.41363e-08	1.56041e-05	0	0	2.18358	38.2991	ITGB1;CD86;CSF3;IL1RN;CSF2;ITGAM;CSF1;PIK3CB;ICAM1;MT2A;IL36B;CCND1;MYC;GPER1;DPYSL3;PIM1;ITGAX;ANKRD1;CCR7;TIMP1;CCR5;JAK3;IL6R;JAK1;ADAMTS7;HSP90AA1;ANXA1;IL4R;MME;MMP1;IL18;RTN4RL2;MMP9;EREG;FCER2;DCSTAMP;IRF4;IRF1;IL3RA;RAPGEF1;CHI3L1;LAMA5;MAOA;USP10;LRTM2;PTGS2;LRP8;CSF2RA;SOCS3;SBNO2;IRAK2;OCSTAMP;CCL5;ST3GAL6;CCL1;FYN;IL36RN;CD58;CCL24;CCL20;LIF;IFNLR1;PTPN12;MAPK13;LRCH1;BCL6;CLCF1;IL2RA…
mitochondrial translation (GO:0032543)	27/107	9.70765e-08	5.37942e-05	0	0	3.81971	61.6797	GFM1;MRPS35;MRPS36;MRPS12;MRPL17;MRPL39;MRPS10;MRPL14;MRPL15;MRPL37;MRPS30;MRPL12;MRPL32;MRPL4;MRPL3;HARS;EARS2;MRPS28;MRPS22;MRPS18B;GATB;MRPL47;MRPL24;MRPS6;MRPS5;MRPL52;LARS2
cytokine-mediated signaling pathway (GO:0019221)	90/633	1.83281e-07	7.95449e-05	0	0	1.90255	29.5129	ITGB1;CD86;CSF3;IL1RN;CSF2;ITGAM;CSF1;PIK3CB;IL27RA;ICAM1;MT2A;PSMD7;IL36B;CCND1;MYC;PIM1;ITGAX;TRIM25;TIMP1;CCR5;JAK3;IL6R;JAK1;HSP90AA1;JAGN1;ANXA1;SERPINB2;IL4R;RSAD2;TNFRSF12A;RIPK2;GSTO1;MMP1;TNFRSF18;IL18;RTN4RL2;MMP9;EREG;IL17RA;PSMA5;FCER2;PSMA6;KARS;IRF4;IRF1;TCP1;IL3RA;RAPGEF1;PSME2;CD44;BIRC3;LAMA5;RALA;PSMD11;PSMD14;MAOA;LRTM2;PTGS2;LRP8;CSF2RA;RAP1B;SOCS3;IRAK2;CCL5;CCL1;FYN;IL36RN;N…
ncRNA processing (GO:0034470)	43/227	1.84559e-07	7.95449e-05	0	0	2.65615	41.1844	LTV1;POP1;WDR3;RRP1;MRPS12;HEATR1;NOLC1;WDR46;WDR43;RRP9;RPF1;EXOSC5;EMG1;PDCD11;NOB1;BMS1;DHX37;UTP20;RIOK1;LYAR;UTP14A;EXOSC2;DCAF13;UTP15;NOP14;NOP58;UTP4;UTP11;PNO1;TEX10;IMP4;WDR12;UTP18;BYSL;RCL1;EBNA1BP2;KARS;DKC1;MRTO4;TUT1;TSR1;INTS6;NOL11
mitochondrial translational elongation (GO:0070125)	23/87	3.44963e-07	0.000133811	0	0	4.06078	60.4237	MRPS28;GFM1;MRPS35;MRPS36;MRPS22;MRPS12;MRPS18B;MRPL39;MRPS10;MRPL17;MRPL47;MRPL14;MRPL37;MRPL15;MRPS30;MRPL12;MRPS6;MRPL24;MRPL32;MRPS5;MRPL4;MRPL52;MRPL3
translational termination (GO:0006415)	24/96	5.92456e-07	0.000208922	0	0	3.7672	54.0179	MRPS28;MRPS35;MRPS36;MRPS22;MRPS12;MRPS18B;MRPL39;MRPS10;MRPL17;MRPL47;MRPL14;MRPL37;MRPL15;MRPS30;MRPL12;MRPS6;MRPL24;MRPL32;MRPS5;GSPT1;MRPL4;MRPL52;MRPL3;ABCE1
tRNA aminoacylation (GO:0043039)	14/40	1.80066e-06	0.000582062	0	0	6.06332	80.2017	WARS;VARS;MARS2;TARS;GATB;WARS2;AIMP2;LARS2;KARS;PPA1;HARS;IARS;EEF1E1;FARSB
mitochondrial translational termination (GO:0070126)	22/89	2.11854e-06	0.000598996	0	0	3.70741	48.4365	MRPS28;MRPS35;MRPS36;MRPS22;MRPS12;MRPS18B;MRPL39;MRPS10;MRPL17;MRPL47;MRPL14;MRPL37;MRPL15;MRPS30;MRPL12;MRPS6;MRPL24;MRPL32;MRPS5;MRPL4;MRPL52;MRPL3
tRNA aminoacylation for protein translation (GO:0006418)	15/46	2.16188e-06	0.000598996	0	0	5.45046	71.0987	WARS;VARS;MARS2;MRPL39;TARS;WARS2;AIMP2;LARS2;KARS;PPA1;HARS;IARS;EEF1E1;EARS2;FARSB
translational elongation (GO:0006414)	24/105	3.31774e-06	0.000857967	0	0	3.34698	42.2262	MRPS28;GFM1;MRPS35;MRPS36;MRPS22;EFL1;MRPS12;MRPS18B;MRPL17;MRPL39;MRPS10;MRPL14;MRPL47;MRPL15;MRPL37;MRPS30;MRPL12;MRPL24;MRPS6;MRPL32;MRPS5;MRPL4;MRPL52;MRPL3
extracellular matrix organization (GO:0030198)	40/229	4.08946e-06	0.000991439	0	0	2.40031	29.7808	ITGB1;LAMA5;ITGAM;ITGB3;SERPINE1;LAMA3;TNC;PDGFA;KLK4;LAMC2;FURIN;ICAM1;ADAMTS5;CTSL;CAPN2;ITGAX;CYP1B1;ITGB8;ITGAV;ITGB7;TIMP1;CSGALNACT1;MMP7;MMP1;ITGA2;ITGA1;LAMB1;MMP9;MMP10;MMP14;VCAN;BMP1;COL5A3;ADAM12;COL8A2;MMP19;COL6A3;ITGA5;CD44;DDR2
positive regulation of protein localization to chromosome, telomeric region (GO:1904816)	7/11	6.09594e-06	0.00139095	0	0	19.645	235.894	CCT6A;CCT2;DKC1;TCP1;CCT7;CCT5;GNL3
positive regulation of telomerase RNA localization to Cajal body (GO:1904874)	8/15	7.72394e-06	0.00166451	0	0	12.8351	151.084	CCT6A;CCT2;DKC1;TCP1;RUVBL1;NAF1;CCT7;CCT5
maturation of SSU-rRNA from tricistronic rRNA transcript (SSU-rRNA, 5.8S rRNA, LSU-rRNA) (GO:0000462)	12/35	1.25879e-05	0.00252722	0	0	5.86877	66.2159	EMG1;NOP14;PDCD11;BMS1;HEATR1;RRS1;TSR1;UTP20;NOL10;WDR46;UTP18;DCAF13
ribosomal subunit export from nucleus (GO:0000054)	7/12	1.35885e-05	0.00252722	0	0	15.7151	176.108	LTV1;NPM1;EIF6;RRS1;NUP88;ABCE1;RAN
mitochondrion organization (GO:0007005)	31/167	1.39024e-05	0.00252722	0	0	2.57824	28.8336	STOML2;ALAS1;TOMM40;BCL2A1;TIMM9;MRPL17;PHB2;HK2;TOMM22;TIMM50;HSPD1;CHCHD3;AIFM2;LONP1;TIMM17A;MFN1;MEF2A;ESRRA;CLUH;TWNK;TOMM34;TIMM23;TIMM44;TIMM22;TFB2M;PPRC1;SOD2;DNAJA3;PPIF;CYCS;EIF4G1
negative regulation of lipid storage (GO:0010888)	8/16	1.43333e-05	0.00252722	0	0	11.2301	125.249	ABCA1;OSBPL8;ITGB3;NR1H3;PPARG;ITGAV;PTPN2;ABCG1
response to cytokine (GO:0034097)	27/138	1.83898e-05	0.00310148	0	0	2.74827	29.9664	CD274;CSF3;SRC;CYP27B1;TMEM102;IRAK2;LAMP3;KYNU;DPYSL3;TIMP3;CCR7;TIMP1;IL6R;JAK3;TIMP4;MAP4K3;JUN;MME;SLC11A1;IFNLR1;PTPN12;ALDH1A2;REL;CHI3L1;PTPN6;MYD88;PTPN2
positive regulation of establishment of protein localization to telomere (GO:1904851)	6/9	2.05153e-05	0.00331578	0	0	22.4389	242.213	CCT6A;CCT2;DKC1;TCP1;CCT7;CCT5
regulation of cell proliferation (GO:0042127)	93/740	2.29082e-05	0.00355444	0	0	1.6435	17.5592	CD86;BTG3;BTG2;RARG;CSF3;BTG1;CSF1;PINX1;LAMC2;PKD2;ETS1;CDC73;MYC;GPER1;CYP1B1;ITGAV;TIMP1;JAK3;IL6R;SOX4;JAK1;EIF5A;PDGFRB;KLF10;PDGFRA;WARS;PRMT1;CSNK2A3;TNFRSF18;ITGA1;MATK;SSTR2;GTPBP4;GNL3;EREG;FGR;TIAM1;KARS;IRF1;ALDH1A2;RARA;RAPGEF2;ITGB1BP1;EEF1E1;SRC;DOT1L;NOP2;PDGFA;TGFA;XIAP;FAM129B;TBRG4;CYP27B1;ADGRG1;PDF;NACC1;PDPN;ABL2;FYN;UTP20;S1PR3;ZBTB7C;WWTR1;JUN;EGLN3;NPM1;JAG1;TSLP;VDR;CNBP…
platelet-derived growth factor receptor signaling pathway (GO:0048008)	8/17	2.51226e-05	0.0037481	0	0	9.98178	105.724	PDGFRB;PTPN1;NRP1;PDGFRA;SRC;PDGFA;ABL2;BCAR1
ribosomal small subunit biogenesis (GO:0042274)	13/44	3.3892e-05	0.00486915	0	0	4.71794	48.5586	LTV1;NOP14;NPM1;UTP11;UTP4;WDR3;EMG1;NOB1;SURF6;SRFBP1;RIOK1;NOL11;UTP14A
regulation of telomerase RNA localization to Cajal body (GO:1904872)	8/18	4.19647e-05	0.00581361	0	0	8.98311	90.5379	CCT6A;CCT2;DKC1;TCP1;RUVBL1;NAF1;CCT7;CCT5
regulation of establishment of protein localization to telomere (GO:0070203)	6/10	4.77082e-05	0.00638138	0	0	16.8282	167.448	CCT6A;CCT2;DKC1;TCP1;CCT7;CCT5
cellular transition metal ion homeostasis (GO:0046916)	20/93	5.41437e-05	0.00700078	0	0	3.08853	30.3413	ATP6V1A;TFRC;MT1L;SLC11A1;SLC30A5;MT1M;SLC39A13;CP;BMP6;MT2A;MYC;MT1F;ATP6V0A2;MT1G;SLC39A8;MT1H;ACO1;HMOX2;ABCG2;MT1E
cellular response to cadmium ion (GO:0071276)	10/29	6.3354e-05	0.00767969	0	0	5.91428	57.172	MT2A;JUN;DAXX;MT1L;MT1M;MT1F;MT1G;MT1H;MMP9;MT1E
regulation of macrophage derived foam cell differentiation (GO:0010743)	10/29	6.3354e-05	0.00767969	0	0	5.91428	57.172	ABCA1;CSF2;CSF1;ITGB3;IL18;LPL;NR1H3;ITGAV;PPARG;ABCG1
negative regulation of platelet-derived growth factor receptor-beta signaling pathway (GO:2000587)	5/7	6.76351e-05	0.0079502	0	0	28.033	269.155	PDGFRB;PDGFRA;PDGFA;PTPN12;PTPN2

## Sheet: 48_hpi_up_BP
Term	Overlap	P.value	Adjusted.P.value	Old.P.value	Old.Adjusted.P.value	Odds.Ratio	Combined.Score	Genes
ribosome biogenesis (GO:0042254)	60/226	9.80208e-20	3.53757e-16	0	0	4.92888	215.733	LTV1;DDX49;PAK1IP1;WDR3;RRP1;MRPS12;MRPL36;NOC2L;WDR46;WDR43;RRP9;FBL;NOB1;RIOK1;UTP14A;UTP15;UTP11;WDR74;GTF3A;IMP4;URB2;UTP18;DIEXF;GNL3;EBNA1BP2;DKC1;MRTO4;RPL24;NIP7;NOLC1;RPF2;RPF1;RRP7A;EXOSC7;EXOSC5;EMG1;EXOSC4;PES1;BMS1;DHX37;RRS1;UTP20;LYAR;DCAF13;NPM1;NOP14;NOP58;UTP4;NOP16;PNO1;RPP40;DDX31;WDR12;BYSL;RCL1;EIF6;TSR1;NOL11;ABCE1;RAN
mitochondrial translational elongation (GO:0070125)	36/87	2.45604e-19	4.43192e-16	0	0	9.51683	407.802	MRPS17;GFM1;MRPS35;MRPS36;MRPL18;MRPS12;MRPS34;MRPL39;MRPS10;MRPL17;MRPL36;MRPL14;MRPL58;MRPL37;MRPL15;MRPS30;MRPL12;MRPL32;MRPL4;MRPL42;MRPL3;MRPL1;MRPS28;MRPS22;MRPS23;MRPS18B;MRPL27;MRPL47;MRPL48;MRPS7;MRPL24;MRPL21;TUFM;MRPS18C;MRPL22;MRPL52
translational termination (GO:0006415)	37/96	1.38091e-18	1.47354e-15	0	0	8.45743	347.802	MRPS17;MRPS35;MRPS36;MRPL18;MRPS12;MRPS34;MRPL39;MRPS10;MRPL17;MRPL36;MRPL14;MRPL58;MRPL37;MRPL15;MRPS30;MRPL12;MRPL32;GSPT1;MRPL4;MRPL3;MRPL42;MRPL1;MRPS28;MRPS22;MRPS23;MRPS18B;MRPL27;MRPL47;MRPL48;MRPS7;MRPL24;MRPL21;MRPS18C;MRPL22;MRPL52;ETF1;ABCE1
mitochondrial translation (GO:0032543)	39/107	1.63318e-18	1.47354e-15	0	0	7.74223	317.091	MRPS17;GFM1;MRPS35;MRPS36;MRPL18;MRPS12;MRPS34;MRPL17;MRPL39;MRPS10;MRPL14;MRPL36;MRPL58;MRPL15;MRPL37;MRPS30;MRPL12;MRPL32;MRPL4;MRPL3;MRPL42;MRPL1;EARS2;MRPS28;MRPS22;MRPS23;MRPS18B;MRPL27;GATB;MRPL47;MRPL48;MRPS7;MRPL24;MRPL21;TUFM;MRPS18C;MRPL22;MRPL52;LARS2
mitochondrial translational termination (GO:0070126)	34/89	4.72964e-17	3.41385e-14	0	0	8.32054	312.77	MRPS17;MRPS35;MRPS36;MRPL18;MRPS12;MRPS34;MRPL39;MRPS10;MRPL17;MRPL36;MRPL14;MRPL58;MRPL37;MRPL15;MRPS30;MRPL12;MRPL32;MRPL4;MRPL42;MRPL3;MRPL1;MRPS28;MRPS22;MRPS23;MRPS18B;MRPL27;MRPL47;MRPL48;MRPS7;MRPL24;MRPL21;MRPS18C;MRPL22;MRPL52
rRNA processing (GO:0006364)	52/202	1.16288e-16	6.99471e-14	0	0	4.7036	172.577	LTV1;DDX49;WDR3;RRP1;MRPS12;NAT10;WDR46;WDR43;RRP9;FBL;MRPL1;NOB1;RIOK1;UTP14A;RRP15;UTP15;UTP11;IMP4;UTP18;DIEXF;EBNA1BP2;DKC1;MRTO4;NHP2;RPL24;NOP2;MAK16;NOLC1;RPF1;RRP7A;EXOSC7;EXOSC5;EMG1;EXOSC4;PES1;BMS1;DHX37;UTP20;LYAR;DCAF13;NOP14;NOP58;UTP4;PNO1;RPP40;WDR12;BYSL;RCL1;RSL1D1;EIF6;TSR1;NOL11
translational elongation (GO:0006414)	36/105	3.28069e-16	1.69143e-13	0	0	7.02735	250.548	MRPS17;GFM1;MRPS35;MRPS36;MRPL18;MRPS12;MRPS34;MRPL17;MRPL39;MRPS10;MRPL14;MRPL36;MRPL58;MRPL15;MRPL37;MRPS30;MRPL12;MRPL32;MRPL4;MRPL3;MRPL42;MRPL1;MRPS28;MRPS22;MRPS23;MRPS18B;MRPL27;MRPL47;MRPL48;MRPS7;MRPL24;MRPL21;TUFM;MRPS18C;MRPL22;MRPL52
rRNA metabolic process (GO:0016072)	46/200	5.73965e-13	2.5893e-10	0	0	4.03411	113.706	LTV1;DDX49;WDR3;RRP1;MRPS12;NOLC1;WDR46;WDR43;RRP9;RPF1;RRP7A;EXOSC7;FBL;EXOSC5;EMG1;EXOSC4;NOB1;PES1;BMS1;DHX37;UTP20;RIOK1;LYAR;UTP14A;DCAF13;UTP15;NOP14;NOP58;UTP4;UTP11;NIFK;PNO1;RPP40;GTF3A;IMP4;WDR12;UTP18;DIEXF;BYSL;RCL1;EBNA1BP2;DKC1;MRTO4;RPL24;TSR1;NOL11
ribosomal large subunit biogenesis (GO:0042273)	24/63	2.05413e-12	8.23707e-10	0	0	8.23027	221.486	NPM1;NOP16;PAK1IP1;NIP7;NOP2;MAK16;WDR74;GTF3A;NOC2L;RPF2;WDR12;NLE1;RPF1;RSL1D1;EBNA1BP2;MRPL1;EIF6;PES1;MRTO4;NHP2;RRS1;RPL24;BRIX1;RRP15
ncRNA processing (GO:0034470)	46/227	6.14056e-11	2.21613e-08	0	0	3.42731	80.5881	LTV1;DDX49;POP1;WDR3;RRP1;MRPS12;NOLC1;WDR46;WDR43;RRP9;RPF1;RRP7A;EXOSC7;FBL;EXOSC5;EMG1;EXOSC4;NOB1;PES1;BMS1;DHX37;UTP20;RIOK1;LYAR;UTP14A;DCAF13;UTP15;NOP14;NOP58;UTP4;UTP11;PNO1;RPP40;IMP4;WDR12;UTP18;DIEXF;BYSL;RCL1;EBNA1BP2;KARS;DKC1;MRTO4;RPL24;TSR1;NOL11
translation (GO:0006412)	46/232	1.3249e-10	4.34687e-08	0	0	3.33427	75.8364	MRPS17;VARS;MRPS36;MRPL18;MRPS12;MRPS34;TARS;MRPL36;MRPL37;EPRS;YARS2;GSPT1;MRPL32;MRPL4;MRPL42;MRPL3;MRPL1;PELO;YARS;MARS2;MRPS18B;MRPL27;GATB;MRPL47;MRPS7;MRPL24;MRPS18C;TUFM;WARS2;MRPL52;LARS2;AIMP2;RSL1D1;KARS;PPA1;MRTO4;NHP2;RPL24;GARS;RPL22L1;ETF1;IARS;FARSA;EEF1E1;ABCE1;FARSB
tRNA aminoacylation (GO:0043039)	17/40	4.50811e-10	1.35582e-07	0	0	9.84411	211.845	YARS;VARS;MARS2;TARS;GATB;EPRS;YARS2;WARS2;AIMP2;LARS2;KARS;PPA1;GARS;IARS;FARSA;EEF1E1;FARSB
tRNA aminoacylation for protein translation (GO:0006418)	18/46	7.07923e-10	1.9653e-07	0	0	8.56574	180.469	YARS;VARS;MARS2;MRPL39;TARS;EPRS;YARS2;WARS2;AIMP2;LARS2;KARS;PPA1;GARS;IARS;FARSA;EEF1E1;EARS2;FARSB
regulation of cellular amine metabolic process (GO:0033238)	18/51	4.98823e-09	1.20017e-06	0	0	7.26594	138.897	PSMD12;PSMD11;PSMD14;ODC1;PSMA7;PSMD8;PSMA5;PSMB6;PSMA6;PSMA3;PSMC5;PSMD7;PSMB5;PSMA1;PSMC3;PSMB3;PSMB1;PSME2
regulation of cellular amino acid metabolic process (GO:0006521)	18/51	4.98823e-09	1.20017e-06	0	0	7.26594	138.897	PSMD12;PSMD11;PSMD14;ODC1;PSMA7;PSMD8;PSMA5;PSMB6;PSMA6;PSMA3;PSMC5;PSMD7;PSMB5;PSMA1;PSMC3;PSMB3;PSMB1;PSME2
maturation of SSU-rRNA (GO:0030490)	17/46	5.9183e-09	1.33495e-06	0	0	7.80488	147.865	NOP14;UTP4;WDR3;NAT10;WDR46;UTP18;DIEXF;EMG1;NOB1;BMS1;TSR1;UTP20;NOL10;RIOK1;NOL11;UTP14A;DCAF13
positive regulation of telomerase RNA localization to Cajal body (GO:1904874)	10/15	6.40833e-09	1.36045e-06	0	0	26.5296	500.499	CCT3;CCT6A;CCT2;DKC1;TCP1;RUVBL1;NHP2;CCT7;CCT5;CCT4
cellular response to tumor necrosis factor (GO:0071356)	38/194	7.50364e-09	1.50448e-06	0	0	3.27028	61.1799	PSMD12;PSMD11;CXCL8;PSMD14;PSMA7;TXNDC17;TNFSF13B;PSMD8;PSMB6;PSMD7;PSMB5;CCL7;PSMB3;GPER1;CCL5;PSMB1;ANKRD1;CD58;CCL24;TNFSF14;TNFRSF12A;CCL20;STAT1;CD70;TNFRSF9;TNFRSF18;TNFRSF10A;PSMA5;DCSTAMP;PSMA6;PSMA3;PSMC5;KARS;PSMA1;PSMC3;PSME2;CHI3L1;MAP3K14
mitochondrion organization (GO:0007005)	34/167	1.66786e-08	3.16806e-06	0	0	3.42634	61.3629	STOML2;ALAS1;TOMM40;BCL2A1;MTFP1;TIMM9;TIMM13;MRPL17;AFG1L;PARK7;PHB;TIMM10;TOMM22;TIMM50;HSPD1;CHCHD3;SAMM50;MSTO1;AIFM2;TIMM17A;MFN1;PNPT1;CLUH;TWNK;TOMM34;TIMM23;TFB2M;PPRC1;ATAD3A;DNAJA3;PPIF;CYCS;FXN;TOMM5
tumor necrosis factor-mediated signaling pathway (GO:0033209)	28/123	2.43949e-08	4.40206e-06	0	0	3.94133	69.0872	PSMD12;PSMD11;PSMD14;PSMA7;TXNDC17;TNFSF13B;PSMD8;PSMB6;PSMD7;PSMB5;PSMB3;PSMB1;TNFSF14;TNFRSF12A;CD70;STAT1;TNFRSF9;TNFRSF18;TNFRSF10A;PSMA5;PSMA6;PSMA3;PSMC5;KARS;PSMA1;PSMC3;PSME2;MAP3K14
regulation of transcription from RNA polymerase II promoter in response to hypoxia (GO:0061418)	21/78	6.31797e-08	1.01068e-05	0	0	4.91193	81.4264	PSMD12;EGLN3;PSMD11;PSMD14;UBE2D2;HIGD1A;PSMA7;PSMD8;PSMA5;PSMB6;PSMA6;PSMA3;PSMC5;PSMD7;PSMB5;PSMA1;PSMC3;PSMB3;PSMB1;PSME2;ELOC
regulation of protein localization to Cajal body (GO:1904869)	7/8	6.441e-08	1.01068e-05	0	0	92.6752	1534.52	CCT3;CCT6A;CCT2;TCP1;CCT7;CCT5;CCT4
positive regulation of protein localization to Cajal body (GO:1904871)	7/8	6.441e-08	1.01068e-05	0	0	92.6752	1534.52	CCT3;CCT6A;CCT2;TCP1;CCT7;CCT5;CCT4
maturation of LSU-rRNA (GO:0000470)	11/22	7.07659e-08	1.06414e-05	0	0	13.27	218.476	RSL1D1;MRPL1;EIF6;PES1;MAK16;NOP2;NHP2;RPF2;WDR12;RRP15;RPF1
regulation of telomerase RNA localization to Cajal body (GO:1904872)	10/18	7.66966e-08	1.10719e-05	0	0	16.5783	271.61	CCT3;CCT6A;CCT2;DKC1;TCP1;RUVBL1;NHP2;CCT7;CCT5;CCT4
positive regulation of protein localization to chromosome, telomeric region (GO:1904816)	8/11	8.19459e-08	1.13747e-05	0	0	35.3262	576.425	CCT6A;CCT2;DKC1;TCP1;CCT7;CCT5;CCT4;GNL3
regulation of cellular ketone metabolic process (GO:0010565)	18/61	1.1903e-07	1.59103e-05	0	0	5.57318	88.8582	PSMD12;PSMD11;PSMD14;ODC1;PSMA7;PSMD8;PSMA5;PSMB6;PSMA6;PSMA3;PSMC5;PSMD7;PSMB5;PSMA1;PSMC3;PSMB3;PSMB1;PSME2
antigen processing and presentation of exogenous peptide antigen via MHC class I, TAP-dependent (GO:0002479)	20/75	1.53978e-07	1.95051e-05	0	0	4.84517	76.0036	PSMD12;PSMD11;PSMD14;NCF2;CYBB;PSMA7;PSMD8;PSMA5;PSMB6;PSMA6;PSMA3;PSMC5;PSMD7;PSMB5;PSMA1;PSMC3;PSMB3;PSMB1;PSME2;ITGAV
negative regulation of G2/M transition of mitotic cell cycle (GO:0010972)	18/62	1.56733e-07	1.95051e-05	0	0	5.44622	85.3354	PSMD12;PSMD11;PSMD14;PINX1;PSMA7;PSMD8;PSMA5;PSMB6;PSMA6;PSMA3;PSMC5;PSMD7;PSMB5;PSMA1;PSMC3;PSMB3;PSMB1;PSME2
regulation of mRNA stability (GO:0043488)	27/128	2.28666e-07	2.75085e-05	0	0	3.57105	54.605	PSMD12;SET;PSMD11;PSMD14;FASTKD1;PSMA7;TBRG4;PSMD8;EXOSC7;PSMB6;EXOSC5;PSMD7;EXOSC4;PSMB5;PSMB3;PSMB1;HSPA8;NPM1;PSMA5;PSMA6;PSMA3;PSMC5;PSMA1;PSMC3;APEX1;PSME2;VIM
positive regulation of establishment of protein localization to telomere (GO:1904851)	7/9	2.72059e-07	3.16729e-05	0	0	46.3351	700.459	CCT6A;CCT2;DKC1;TCP1;CCT7;CCT5;CCT4
antigen processing and presentation of exogenous peptide antigen via MHC class I (GO:0042590)	20/78	3.09557e-07	3.49122e-05	0	0	4.59382	68.8527	PSMD12;PSMD11;PSMD14;NCF2;CYBB;PSMA7;PSMD8;PSMA5;PSMB6;PSMA6;PSMA3;PSMC5;PSMD7;PSMB5;PSMA1;PSMC3;PSMB3;PSMB1;PSME2;ITGAV
regulation of transcription from RNA polymerase II promoter in response to stress (GO:0043618)	22/93	3.71111e-07	4.0586e-05	0	0	4.13101	61.1669	PSMD12;EGLN3;PSMD11;PSMD14;UBE2D2;HIGD1A;PSMA7;PSMD8;PSMA5;PSMB6;PSMA6;PSMA3;PSMC5;PSMD7;PSMB5;PSMA1;PSMC3;PSMB3;PSMB1;PSME2;ANKRD2;ELOC
negative regulation of mitotic cell cycle phase transition (GO:1901991)	20/79	3.87243e-07	4.11047e-05	0	0	4.51571	66.6709	PSMD12;PSMD11;PSMD14;PINX1;PKD2;PSMA7;PSMD8;PSMA5;PSMB6;PSMA6;PSMA3;PSMC5;PSMD7;PSMB5;RGCC;PSMA1;PSMC3;PSMB3;PSMB1;PSME2
NIK/NF-kappaB signaling (GO:0038061)	20/80	4.82389e-07	4.97412e-05	0	0	4.44021	64.5807	PSMD12;PSMD11;PSMD14;TNFRSF10A;PSMA7;PSMD8;PSMA5;PSMB6;PSMA6;PSMA3;PSMC5;PSMD7;PSMB5;PSMA1;PSMC3;PSMB3;PSMB1;CHI3L1;PSME2;MAP3K14
protein targeting to mitochondrion (GO:0006626)	16/54	5.60826e-07	5.62228e-05	0	0	5.59925	80.5947	MIPEP;HSP90AA1;TOMM40;TIMM9;TOMM34;TIMM13;TIMM23;TIMM10;TOMM22;TIMM50;HSPD1;CHCHD4;SAMM50;GRPEL1;TIMM17A;TOMM5
regulation of establishment of protein localization to telomere (GO:0070203)	7/10	8.51263e-07	8.30327e-05	0	0	30.8884	431.713	CCT6A;CCT2;DKC1;TCP1;CCT7;CCT5;CCT4
negative regulation of cell cycle G2/M phase transition (GO:1902750)	18/69	9.09227e-07	8.63527e-05	0	0	4.69693	65.3374	PSMD12;PSMD11;PSMD14;PINX1;PSMA7;PSMD8;PSMA5;PSMB6;PSMA6;PSMA3;PSMC5;PSMD7;PSMB5;PSMA1;PSMC3;PSMB3;PSMB1;PSME2
regulation of primary metabolic process (GO:0080090)	26/139	4.15878e-06	0.000384847	0	0	3.0694	38.0307	PSMD12;PSMD11;ALAS1;PSMD14;ODC1;PSMA7;PSMD8;PSMB6;LACTB;PSMD7;PSMB5;PSMB3;PSMB1;ANKRD1;ABCA1;ACSL1;G0S2;PSMA5;PSMA6;PSMA3;PSMC5;PSMA1;PSMC3;ID2;PSME2;PPARG
establishment of protein localization to mitochondrion (GO:0072655)	14/49	4.59291e-06	0.000402939	0	0	5.31253	65.2963	TOMM40;TIMM9;TOMM34;TIMM13;TIMM23;TIMM10;MAIP1;TOMM22;TIMM50;HSPD1;CHCHD4;GRPEL1;TIMM17A;TOMM5
positive regulation of establishment of protein localization (GO:1904951)	7/12	4.95149e-06	0.000402939	0	0	18.5311	226.372	CCT6A;CCT2;DKC1;TCP1;CCT7;CCT5;CCT4
ribosomal subunit export from nucleus (GO:0000054)	7/12	4.95149e-06	0.000402939	0	0	18.5311	226.372	LTV1;NPM1;EIF6;RRS1;NUP88;ABCE1;RAN
protein transmembrane import into intracellular organelle (GO:0044743)	13/43	5.02056e-06	0.000402939	0	0	5.75267	70.1939	HSP90AA1;TOMM40;TIMM9;TIMM13;TIMM23;TIMM10;HSPD1;TOMM22;TIMM50;CHCHD4;SAMM50;GRPEL1;TIMM17A
cellular response to hypoxia (GO:0071456)	25/132	5.02213e-06	0.000402939	0	0	3.1156	38.0155	PSMD12;PSMD11;PSMD14;UBE2D2;HIGD1A;AQP3;PSMA7;PSMD8;PSMB6;PSMD7;PSMB5;PSMB3;MYC;PSMB1;ELOC;PLK3;EGLN3;PSMA5;PSMA6;PSMA3;PSMC5;RGCC;PSMA1;PSMC3;PSME2
negative regulation of ubiquitin protein ligase activity (GO:1904667)	18/77	5.02418e-06	0.000402939	0	0	4.05831	49.5164	PSMD12;PSMD11;PSMD14;PSMA7;PSMD8;PSMA5;PSMB6;MAD2L2;PSMA6;PSMA3;PSMC5;PSMD7;PSMB5;PSMA1;PSMC3;PSMB3;PSMB1;PSME2
MAPK cascade (GO:0000165)	41/278	5.6458e-06	0.00044295	0	0	2.31739	28.0047	PSMD12;CSF2;PSMD11;PSMD14;RASGRF1;PDGFA;RASAL2;RASGRP1;PSMA7;PSMD8;PSMB6;PSMD7;PSMB5;PSMB3;MYC;CCL5;PEA15;PSMB1;CTSH;ITGAV;NCAM1;FYN;LGALS9;JAK3;PDGFRB;DUSP5;EREG;MAPK13;PSMA5;PSMA6;PSMA3;PSMC5;KARS;PSMA1;PSMC3;TNIP2;IL3RA;PSME2;LAMTOR2;HBEGF;FGFR1
cellular response to interleukin-1 (GO:0071347)	27/150	5.81866e-06	0.000446799	0	0	2.92884	35.3055	IL1RN;PSMD12;PSMD11;CXCL8;PSMD14;PSMA7;PSMD8;PSMB6;PSMD7;PSMB5;CCL7;IRAK2;PSMB3;CCL5;PSMB1;ANKRD1;CCL24;CCL20;MAPK13;PSMA5;PSMA6;PSMA3;PSMC5;PSMA1;PSMC3;TNIP2;PSME2
negative regulation of ubiquitin-protein ligase activity involved in mitotic cell cycle (GO:0051436)	17/71	6.47226e-06	0.000486633	0	0	4.18586	50.0126	PSMD12;PSMD11;PSMD14;PSMA7;PSMD8;PSMA5;PSMB6;PSMA6;PSMA3;PSMC5;PSMD7;PSMB5;PSMA1;PSMC3;PSMB3;PSMB1;PSME2
ribosomal small subunit biogenesis (GO:0042274)	13/44	6.6681e-06	0.000491126	0	0	5.5668	66.3461	LTV1;NOP14;NPM1;UTP11;UTP4;WDR3;MRPS7;RRP7A;EMG1;NOB1;RIOK1;NOL11;UTP14A
respiratory electron transport chain (GO:0022904)	20/94	7.12763e-06	0.000514472	0	0	3.59745	42.6353	NDUFA9;NDUFB9;COX7B;NDUFB6;NDUFB4;NDUFB3;AFG1L;SDHD;COX7C;COX5A;UQCRH;NDUFS8;GPD2;NDUFS5;NDUFAB1;UQCRC1;UQCRFS1;CYCS;CYC1;SLC25A13
anaphase-promoting complex-dependent catabolic process (GO:0031145)	18/79	7.39044e-06	0.000522982	0	0	3.92482	46.3731	PSMD12;PSMD11;PSMD14;PSMA7;PSMD8;PSMA5;PSMB6;PSMA6;PSMA3;PSMC5;PSMD7;PSMB5;PTTG1;PSMA1;PSMC3;PSMB3;PSMB1;PSME2
SCF-dependent proteasomal ubiquitin-dependent protein catabolic process (GO:0031146)	17/72	7.92114e-06	0.000539385	0	0	4.10953	48.2705	PSMD12;PSMD11;PSMD14;PSMA7;PSMD8;PSMA5;PSMB6;PSMA6;PSMA3;PSMC5;PSMD7;PSMB5;PSMA1;PSMC3;PSMB3;PSMB1;PSME2
regulation of ubiquitin-protein ligase activity involved in mitotic cell cycle (GO:0051439)	17/72	7.92114e-06	0.000539385	0	0	4.10953	48.2705	PSMD12;PSMD11;PSMD14;PSMA7;PSMD8;PSMA5;PSMB6;PSMA6;PSMA3;PSMC5;PSMD7;PSMB5;PSMA1;PSMC3;PSMB3;PSMB1;PSME2
interleukin-1-mediated signaling pathway (GO:0070498)	20/95	8.43673e-06	0.000558636	0	0	3.54929	41.4661	IL1RN;PSMD12;PSMD11;PSMD14;PSMA7;PSMD8;PSMA5;PSMB6;PSMA6;PSMA3;PSMC5;PSMD7;PSMB5;PSMA1;PSMC3;IRAK2;PSMB3;TNIP2;PSMB1;PSME2
regulation of cysteine-type endopeptidase activity involved in apoptotic signaling pathway (GO:2001267)	6/9	8.51344e-06	0.000558636	0	0	26.4569	308.855	GSN;PLAUR;HTRA2;PARK7;LGALS9;MMP9
mitochondrial gene expression (GO:0140053)	13/45	8.77478e-06	0.000565503	0	0	5.39255	62.7888	MRPS17;PNPT1;MRPS12;MRPS34;TWNK;MRPS18B;GATB;MRPL47;TFB2M;MRPL12;MRPS7;MRPS18C;LARS2
Wnt signaling pathway, planar cell polarity pathway (GO:0060071)	19/88	9.58795e-06	0.000607068	0	0	3.66358	42.3327	PSMD12;PSMD11;PSMD14;FZD4;PSMA7;PSMD8;PSMA5;PSMB6;TIAM1;PSMA6;PSMA3;PSMC5;PSMD7;PSMB5;PSMA1;PSMC3;PSMB3;PSMB1;PSME2
regulation of establishment of planar polarity (GO:0090175)	19/89	1.13935e-05	0.000708948	0	0	3.61105	41.1027	PSMD12;PSMD11;PSMD14;FZD4;PSMA7;PSMD8;PSMA5;PSMB6;TIAM1;PSMA6;PSMA3;PSMC5;PSMD7;PSMB5;PSMA1;PSMC3;PSMB3;PSMB1;PSME2
cytokine-mediated signaling pathway (GO:0019221)	74/633	1.21703e-05	0.000744448	0	0	1.78519	20.2021	CD86;IL1RN;CSF2;ITGAM;CXCL8;CSF1;TNFSF13B;IL27RA;TXNDC17;PSMD8;PSMD7;CCND1;MYC;JAK3;HSP90AA1;ANXA1;SERPINB2;TNFRSF12A;GSTO1;MMP1;TNFRSF18;IL17RE;MMP9;EREG;PSMA5;FCER2;PSMA6;PSMA3;PSMA1;KARS;IRF1;TCP1;IL3RA;PSME2;IRF6;CD44;PSMD12;RALA;PSMD11;PSMD14;MAOA;LRTM2;PSMA7;PSMB6;RAP1B;SOCS3;PSMB5;CCL7;PSMB3;IRAK2;CCL5;PSMB1;FYN;IL36RN;NCAM1;HSPA9;CCL24;HSPA8;TNFSF14;CCL20;STAT1;CD70;TNFRSF9;LIF;TNFRSF10A;…
positive regulation of ubiquitin protein ligase activity (GO:1904668)	18/82	1.28307e-05	0.000771768	0	0	3.74024	42.1288	RAB1A;PSMD12;PSMD11;PSMD14;PSMA7;PSMD8;PSMA5;PSMB6;PSMA6;PSMA3;PSMC5;PSMD7;PSMB5;PSMA1;PSMC3;PSMB3;PSMB1;PSME2
regulation of hematopoietic stem cell differentiation (GO:1902036)	17/76	1.70611e-05	0.000993123	0	0	3.8301	42.0495	PSMD12;PSMD11;PSMD14;PSMA7;PSMD8;PSMA5;PSMB6;PSMA6;PSMA3;PSMC5;PSMD7;PSMB5;PSMA1;PSMC3;PSMB3;PSMB1;PSME2
positive regulation of ubiquitin-protein ligase activity involved in regulation of mitotic cell cycle transition (GO:0051437)	17/76	1.70611e-05	0.000993123	0	0	3.8301	42.0495	PSMD12;PSMD11;PSMD14;PSMA7;PSMD8;PSMA5;PSMB6;PSMA6;PSMA3;PSMC5;PSMD7;PSMB5;PSMA1;PSMC3;PSMB3;PSMB1;PSME2
maturation of SSU-rRNA from tricistronic rRNA transcript (SSU-rRNA, 5.8S rRNA, LSU-rRNA) (GO:0000462)	11/35	1.77931e-05	0.00101929	0	0	6.07783	66.4714	EMG1;NOP14;BMS1;RRS1;TSR1;UTP20;NOL10;WDR46;UTP18;DCAF13;DIEXF
regulation of hematopoietic progenitor cell differentiation (GO:1901532)	17/77	2.04716e-05	0.00115441	0	0	3.76606	40.6601	PSMD12;PSMD11;PSMD14;PSMA7;PSMD8;PSMA5;PSMB6;PSMA6;PSMA3;PSMC5;PSMD7;PSMB5;PSMA1;PSMC3;PSMB3;PSMB1;PSME2
proteasomal ubiquitin-independent protein catabolic process (GO:0010499)	9/24	2.08875e-05	0.00115974	0	0	7.94893	85.6605	PSMA5;PSMB6;PSMA6;PSMA3;PSMB5;PSMA1;PSMB3;PSMB1;PSMA7
mitochondrial ATP synthesis coupled electron transport (GO:0042775)	18/85	2.16108e-05	0.00118172	0	0	3.57219	38.3736	NDUFA9;NDUFB9;COX7B;NDUFB6;NDUFB4;NDUFB3;AFG1L;SDHD;COX7C;COX5A;UQCRH;NDUFS8;NDUFS5;NDUFAB1;UQCRC1;UQCRFS1;CYCS;CYC1
protein stabilization (GO:0050821)	26/152	2.19387e-05	0.00118174	0	0	2.75078	29.5083	HSP90AB1;CCNH;PARK7;PHB;CLU;HSPD1;CCT7;SOX4;CCT5;CCT4;CCT3;WNT10B;CCT2;HSP90AA1;ATP1B3;ANK2;ATP1B2;GTPBP4;SMAD7;CCT6A;CDK7;TNIP2;CDC37;TCP1;NAA15;GAPDH
positive regulation of protein ubiquitination involved in ubiquitin-dependent protein catabolic process (GO:2000060)	18/87	3.01177e-05	0.00159845	0	0	3.46827	36.1061	PSMD12;PSMD11;PSMD14;CLU;PSMA7;PSMD8;PSMA5;PSMB6;PSMA6;PSMA3;PSMC5;PSMD7;PSMB5;PSMA1;PSMC3;PSMB3;PSMB1;PSME2
mitochondrial RNA metabolic process (GO:0000959)	8/20	3.51619e-05	0.00181515	0	0	8.82727	90.5285	PNPT1;TRMT10C;FASTKD1;TWNK;TFB2M;MRPL12;EARS2;TBRG4
stimulatory C-type lectin receptor signaling pathway (GO:0002223)	22/121	3.52065e-05	0.00181515	0	0	2.95816	30.3338	PSMD12;PSMD11;PSMD14;SRC;UBE2D2;PSMA7;PSMD8;PSMA5;PSMB6;PSMA6;PSMA3;PSMC5;PSMD7;PSMB5;PSMA1;PSMC3;PSMB3;CLEC6A;PSMB1;MUC12;PSME2;FYN
positive regulation of canonical Wnt signaling pathway (GO:0090263)	21/113	3.75594e-05	0.00190918	0	0	3.03751	30.951	PSMD12;PSMD11;PSMD14;XIAP;PSMA7;PSMD8;PSMA5;PSMB6;PSMA6;PSMA3;PSMC5;PSMD7;PSMB5;PSMA1;PSMC3;BAMBI;PSMB3;RUVBL1;PSMB1;PSME2;SOX4
endonucleolytic cleavage of tricistronic rRNA transcript (SSU-rRNA, 5.8S rRNA, LSU-rRNA) (GO:0000479)	6/11	4.13782e-05	0.00207408	0	0	15.8725	160.197	RCL1;NOP14;BMS1;RRS1;TSR1;UTP20
innate immune response activating cell surface receptor signaling pathway (GO:0002220)	22/124	5.18798e-05	0.00256485	0	0	2.87069	28.3239	PSMD12;PSMD11;PSMD14;SRC;UBE2D2;PSMA7;PSMD8;PSMA5;PSMB6;PSMA6;PSMA3;PSMC5;PSMD7;PSMB5;PSMA1;PSMC3;PSMB3;CLEC6A;PSMB1;MUC12;PSME2;FYN
mitochondrial transport (GO:0006839)	23/135	6.81581e-05	0.00332409	0	0	2.73371	26.2263	HSP90AA1;STOML2;PNPT1;TOMM40;MTX2;TIMM9;TOMM34;TIMM13;TIMM23;TIMM10;TOMM22;TIMM50;HSPD1;CHCHD4;SLC25A17;SAMM50;GRPEL1;PPIF;TIMM17A;CYC1;SLC25A11;TOMM5;SLC25A13
establishment of protein localization to mitochondrial membrane (GO:0090151)	6/12	7.78052e-05	0.00373147	0	0	13.2263	125.138	HSP90AA1;SAMM50;TIMM9;TIMM13;TIMM10;TOMM22
rRNA modification (GO:0000154)	8/22	7.8579e-05	0.00373147	0	0	7.56542	71.5039	FBL;NOP58;MRPL1;DKC1;GAR1;NHP2;NAT10;TFB2M
maturation of 5.8S rRNA (GO:0000460)	7/17	8.87608e-05	0.0040536	0	0	9.26303	86.4201	EXOSC4;EIF6;PES1;MAK16;WDR12;RRP15;RPF1
chaperone-mediated protein complex assembly (GO:0051131)	7/17	8.87608e-05	0.0040536	0	0	9.26303	86.4201	CCT2;HSP90AA1;HSP90AB1;PTGES3L;CLU;PFDN6;HSPD1
N-terminal protein amino acid modification (GO:0031365)	7/17	8.87608e-05	0.0040536	0	0	9.26303	86.4201	NAA50;METAP1D;AANAT;NTMT1;NAA15;METAP1;METAP2
positive regulation of DNA biosynthetic process (GO:2000573)	13/55	8.9954e-05	0.0040536	0	0	4.10639	38.256	PDGFRB;CCT3;CCT2;HSP90AA1;HSP90AB1;CCT6A;RGCC;DKC1;MYC;TCP1;CCT7;CCT5;CCT4
gluconeogenesis (GO:0006094)	11/41	9.09785e-05	0.0040536	0	0	4.86069	45.2282	TPI1;MDH1;MDH2;PGAM1;GOT2;ENO1;ENO2;SLC25A11;FBP1;GAPDH;SLC25A13
ribosome assembly (GO:0042255)	13/56	0.000109662	0.00482646	0	0	4.01068	36.5698	NPM1;NOP2;MRPS7;RPF2;NLE1;RPF1;RRP7A;EIF6;C1QBP;MRTO4;RRS1;RPL24;BRIX1
positive regulation of protein localization to nucleus (GO:1900182)	11/42	0.000115467	0.00498149	0	0	4.70364	42.6457	CCT3;CCT6A;CCT2;PINX1;TCP1;LIF;PARK7;CCT7;CCT5;CCT4;ZPR1
regulation of macrophage derived foam cell differentiation (GO:0010743)	9/29	0.000115945	0.00498149	0	0	5.96009	54.0127	ABCA1;CSF2;CSF1;ITGB3;LPL;NR1H3;ITGAV;PPARG;ABCG1
regulation of G2/M transition of mitotic cell cycle (GO:0010389)	24/149	0.00011929	0.0050649	0	0	2.55594	23.0902	PSMD12;HSP90AA1;PSMD11;PSMD14;PINX1;HAUS2;PSMA7;PSMD8;PSMA5;PSMB6;PSMA6;PSMA3;PSMC5;PSMD7;PSMB5;CCND1;PSMA1;PSMC3;CDK4;PSMB3;CEP70;PSMB1;PSME2;YWHAG
regulation of stem cell differentiation (GO:2000736)	17/88	0.000122321	0.00513322	0	0	3.18069	28.6544	PSMD12;PSMD11;PSMD14;PSMA7;PSMD8;PSMA5;PSMB6;PSMA6;PSMA3;PSMC5;PSMD7;PSMB5;PSMA1;PSMC3;PSMB3;PSMB1;PSME2
negative regulation of macrophage derived foam cell differentiation (GO:0010745)	6/13	0.000135862	0.00559454	0	0	11.3362	100.936	ABCA1;ITGB3;NR1H3;PPARG;ITGAV;ABCG1
regulation of smooth muscle cell migration (GO:0014910)	7/18	0.000136414	0.00559454	0	0	8.42049	74.9408	PDGFRB;NRP1;NDRG4;CCL5;SERPINE1;PDGFA;TRIB1
ribosomal large subunit assembly (GO:0000027)	9/30	0.000155329	0.00629867	0	0	5.67597	49.7781	FASTKD2;NOP2;MRTO4;RRS1;RPL24;BRIX1;RPF2;NLE1;RPF1
hexose biosynthetic process (GO:0019319)	11/44	0.000181567	0.00728083	0	0	4.4181	38.057	TPI1;MDH1;MDH2;PGAM1;GOT2;ENO1;ENO2;SLC25A11;FBP1;GAPDH;SLC25A13
canonical glycolysis (GO:0061621)	8/25	0.000219643	0.00852357	0	0	6.22934	52.4729	HK3;TPI1;PKM;PGAM1;ENO1;ENO2;GAPDH;PFKP
glycolytic process through glucose-6-phosphate (GO:0061620)	8/25	0.000219643	0.00852357	0	0	6.22934	52.4729	HK3;TPI1;PKM;PGAM1;ENO1;ENO2;GAPDH;PFKP
glucose catabolic process to pyruvate (GO:0061718)	8/25	0.000219643	0.00852357	0	0	6.22934	52.4729	HK3;TPI1;PKM;PGAM1;ENO1;ENO2;GAPDH;PFKP
peptide biosynthetic process (GO:0043043)	26/174	0.000222703	0.00855039	0	0	2.33909	19.6709	MRPS17;MRPS36;MRPL18;MRPS12;TARS;MRPL36;MRPL37;YARS2;GSPT1;MRPL32;MRPL4;MRPL3;MRPL42;MRPL1;PELO;MRPS18B;MRPL27;GATB;MRPS7;MRPL24;MRPS18C;MRPL52;RSL1D1;NHP2;RPL24;FARSB

## Sheet: 72_hpi_up_BP
Term	Overlap	P.value	Adjusted.P.value	Old.P.value	Old.Adjusted.P.value	Odds.Ratio	Combined.Score	Genes
positive regulation of telomerase RNA localization to Cajal body (GO:1904874)	9/15	3.04113e-11	7.95864e-08	0	0	55.0613	1333.38	CCT3;CCT6A;CCT2;RUVBL2;TCP1;RUVBL1;NHP2;CCT5;CCT4
regulation of telomerase RNA localization to Cajal body (GO:1904872)	9/18	2.7482e-10	3.59601e-07	0	0	36.7019	807.989	CCT3;CCT6A;CCT2;RUVBL2;TCP1;RUVBL1;NHP2;CCT5;CCT4
positive regulation of protein localization to Cajal body (GO:1904871)	6/8	9.96702e-09	6.52093e-06	0	0	109.525	2017.89	CCT3;CCT6A;CCT2;TCP1;CCT5;CCT4
regulation of protein localization to Cajal body (GO:1904869)	6/8	9.96702e-09	6.52093e-06	0	0	109.525	2017.89	CCT3;CCT6A;CCT2;TCP1;CCT5;CCT4
mitochondrial translation (GO:0032543)	15/107	1.82403e-07	9.54699e-05	0	0	6.0267	93.5165	MRPS28;GFM1;MRPS24;MRPS34;MRPS18B;MRPL39;GATB;MRPL47;MRPL58;MRPL37;MRPS30;MRPL24;MRPL52;LARS2;MRPL3
translation (GO:0006412)	22/232	3.53372e-07	0.000154129	0	0	3.90091	57.9509	YARS;VARS;MRPS24;MRPS34;MRPS18B;GATB;TARS;MRPL47;MRPL37;MRPL24;MRPL52;LARS2;MRPL3;KARS;MRTO4;NHP2;GARS;IARS;EEF1E1;ABCE1;PELO;EIF4G1
mitochondrial translational elongation (GO:0070125)	13/87	5.6644e-07	0.000211768	0	0	6.47495	93.135	MRPS28;GFM1;MRPS24;MRPS34;MRPS18B;MRPL39;MRPL47;MRPL58;MRPL37;MRPS30;MRPL24;MRPL52;MRPL3
tRNA aminoacylation (GO:0043039)	9/40	9.107e-07	0.000297913	0	0	10.6433	148.039	YARS;LARS2;VARS;KARS;TARS;GATB;GARS;IARS;EEF1E1
positive regulation of establishment of protein localization to telomere (GO:1904851)	5/9	1.60769e-06	0.00046748	0	0	45.5454	607.608	CCT6A;CCT2;TCP1;CCT5;CCT4
translational termination (GO:0006415)	13/96	1.79147e-06	0.000468826	0	0	5.77017	76.3536	MRPS28;MRPS24;MRPS34;MRPS18B;MRPL39;MRPL47;MRPL58;MRPL37;MRPS30;MRPL24;MRPL52;MRPL3;ABCE1
regulation of establishment of protein localization to telomere (GO:0070203)	5/10	3.14402e-06	0.000669268	0	0	36.4345	461.625	CCT6A;CCT2;TCP1;CCT5;CCT4
tRNA aminoacylation for protein translation (GO:0006418)	9/46	3.1778e-06	0.000669268	0	0	8.91464	112.853	YARS;LARS2;VARS;KARS;MRPL39;TARS;GARS;IARS;EEF1E1
ribosome biogenesis (GO:0042254)	20/226	3.49883e-06	0.000669268	0	0	3.60196	45.2517	UTP4;PNO1;PAK1IP1;NIP7;GTF3A;NOC4L;WDR46;UTP18;RRP7A;RCL1;EXOSC5;EBNA1BP2;EMG1;PES1;MRTO4;DHX37;RRS1;ABCE1;UTP14A;RAN
chaperone-mediated protein complex assembly (GO:0051131)	6/17	3.58034e-06	0.000669268	0	0	19.9045	249.603	CCT2;HSP90AA1;HSP90AB1;LONP1;CLU;HSPD1
mitochondrial translational termination (GO:0070126)	12/89	4.67413e-06	0.000812849	0	0	5.73223	70.3543	MRPS28;MRPL52;MRPL3;MRPS24;MRPS34;MRPS18B;MRPL39;MRPL47;MRPL58;MRPL37;MRPS30;MRPL24
translational elongation (GO:0006414)	13/105	4.96965e-06	0.000812849	0	0	5.20328	63.5433	MRPS28;GFM1;MRPS24;MRPS34;MRPS18B;MRPL39;MRPL47;MRPL58;MRPL37;MRPS30;MRPL24;MRPL52;MRPL3
positive regulation of protein localization to chromosome, telomeric region (GO:1904816)	5/11	5.63618e-06	0.00086764	0	0	30.3605	366.946	CCT6A;CCT2;TCP1;CCT5;CCT4
negative regulation of cholesterol storage (GO:0010887)	4/6	7.49544e-06	0.00108975	0	0	72.7439	858.467	ABCA1;NR1H3;PPARG;ABCG1
positive regulation of establishment of protein localization (GO:1904951)	5/12	9.44784e-06	0.00130132	0	0	26.0219	301.067	CCT6A;CCT2;TCP1;CCT5;CCT4
positive regulation of DNA biosynthetic process (GO:2000573)	9/55	1.47873e-05	0.00187086	0	0	7.16715	79.7112	CCT3;CCT6A;CCT2;HSP90AA1;HSP90AB1;MYC;TCP1;CCT5;CCT4
negative regulation of macrophage derived foam cell differentiation (GO:0010745)	5/13	1.50126e-05	0.00187086	0	0	22.768	252.876	ABCA1;ITGB3;NR1H3;PPARG;ABCG1
protein stabilization (GO:0050821)	15/152	1.59341e-05	0.00189544	0	0	4.03772	44.6049	CCT3;CCT2;HSP90AA1;HSP90AB1;ANK2;PHB;CLU;GTPBP4;HSPD1;CCT6A;TNIP2;TCP1;NAA15;CCT5;CCT4
neutrophil degranulation (GO:0043312)	30/479	1.85177e-05	0.00202925	0	0	2.49566	27.1946	HSP90AB1;PSMD14;MVP;HK3;CXCR1;ADGRE5;PSMD2;PSMD3;TBC1D10C;PGM2;HMOX2;CCT2;HSP90AA1;GSN;ANXA2;PGAM1;SLC11A1;NME2;TMC6;MMP8;ILF2;MMP9;PKM;PSMC3;FABP5;IMPDH2;DLC1;TMBIM1;CHI3L1;ATP6V0C
endodermal cell differentiation (GO:0035987)	7/32	1.86098e-05	0.00202925	0	0	10.2295	111.418	MMP14;ITGB5;LAMB3;LEO1;ITGA5;MMP8;MMP9
neutrophil activation involved in immune response (GO:0002283)	30/483	2.16672e-05	0.00226813	0	0	2.4731	26.5604	HSP90AB1;PSMD14;MVP;HK3;CXCR1;ADGRE5;PSMD2;PSMD3;TBC1D10C;PGM2;HMOX2;CCT2;HSP90AA1;GSN;ANXA2;PGAM1;SLC11A1;NME2;TMC6;MMP8;ILF2;MMP9;PKM;PSMC3;FABP5;IMPDH2;DLC1;TMBIM1;CHI3L1;ATP6V0C
mitochondrial gene expression (GO:0140053)	8/45	2.36547e-05	0.00234074	0	0	7.9092	84.2484	LARS2;MRPS24;MRPS34;TWNK;MRPS18B;GATB;MRPL47;TFB2M
regulation of primary metabolic process (GO:0080090)	14/139	2.41498e-05	0.00234074	0	0	4.12501	43.854	PSMD10;ABCA1;PSMD14;ODC1;G0S2;PSMA7;LACTB;PSMC3;PSMD2;PSMD3;ANKRD1;PSME2;PPARG;APOE
neutrophil mediated immunity (GO:0002446)	30/487	2.52971e-05	0.00236438	0	0	2.45094	25.9427	HSP90AB1;PSMD14;MVP;HK3;CXCR1;ADGRE5;PSMD2;PSMD3;TBC1D10C;PGM2;HMOX2;CCT2;HSP90AA1;GSN;ANXA2;PGAM1;SLC11A1;NME2;TMC6;MMP8;ILF2;MMP9;PKM;PSMC3;FABP5;IMPDH2;DLC1;TMBIM1;CHI3L1;ATP6V0C
endoderm formation (GO:0001706)	7/36	4.20418e-05	0.00379391	0	0	8.8167	88.8445	DUSP4;MMP14;ITGB5;LAMB3;ITGA5;MMP8;MMP9
ribosomal large subunit biogenesis (GO:0042273)	9/63	4.54722e-05	0.00396669	0	0	6.10283	61.0186	EBNA1BP2;PAK1IP1;NIP7;PES1;MRTO4;GTF3A;NHP2;RRS1;NLE1
negative regulation of lipid storage (GO:0010888)	5/16	4.76438e-05	0.00402206	0	0	16.556	164.761	ABCA1;ITGB3;NR1H3;PPARG;ABCG1
regulation of cysteine-type endopeptidase activity involved in apoptotic signaling pathway (GO:2001267)	4/9	5.90161e-05	0.00466782	0	0	29.0931	283.3	GSN;HTRA2;LGALS9;MMP9
regulation of cellular amine metabolic process (GO:0033238)	8/51	6.06442e-05	0.00466782	0	0	6.80349	66.0652	PSMD10;PSMD14;PSMC3;PSMD2;PSMD3;ODC1;PSME2;PSMA7
regulation of cellular amino acid metabolic process (GO:0006521)	8/51	6.06442e-05	0.00466782	0	0	6.80349	66.0652	PSMD10;PSMD14;PSMC3;PSMD2;PSMD3;ODC1;PSME2;PSMA7
cellular response to tumor necrosis factor (GO:0071356)	16/194	7.65383e-05	0.00572288	0	0	3.31416	31.4106	PSMD10;CCL24;TNFSF14;TNFRSF12A;PSMD14;TNFRSF18;PSMA7;KARS;PSMC3;CCL7;PSMD2;PSMD3;ANKRD1;PSME2;CHI3L1;MAP3K14
regulation of macrophage derived foam cell differentiation (GO:0010743)	6/29	0.00010436	0.00752947	0	0	9.51366	87.218	ABCA1;CSF1;ITGB3;NR1H3;PPARG;ABCG1
positive regulation of cell motility (GO:2000147)	15/179	0.000106454	0.00752947	0	0	3.36826	30.8122	SUN2;CCL24;CD151;CSF1;HSPA5;SPHK1;MMP9;MMP14;MYO1C;CCL7;PDPN;CCR7;ITGA6;PHPT1;BCAR1
rRNA metabolic process (GO:0016072)	16/200	0.00010961	0.00754868	0	0	3.20509	29.2258	UTP4;NIFK;PNO1;GTF3A;NOC4L;WDR46;UTP18;RRP7A;RCL1;EXOSC5;EBNA1BP2;EMG1;PES1;MRTO4;DHX37;UTP14A
tumor necrosis factor-mediated signaling pathway (GO:0033209)	12/123	0.000123804	0.00830754	0	0	3.96943	35.7123	PSMD10;KARS;PSMD14;TNFSF14;TNFRSF12A;PSMC3;PSMD2;TNFRSF18;PSMD3;PSME2;MAP3K14;PSMA7
