# Supplementary material for: Network-Based Approaches Reveal Potential Therapeutic Targets for Host-Directed Antileishmanial Therapy Driving Drug Repurposing
Source: Microbiol Spectr. 2021 Oct 20;9(2):e01018-21. doi: 10.1128/Spectrum.01018-21 (PMC8528132; doi:10.1128/Spectrum.01018-21)
Supplement: SUPPLEMENTAL FILE 3 — Supplemental material. Download SPECTRUM01018-21_Supp_3_seq8.xlsx, XLSX file, 0.1 MB [file spectrum01018-21_supp_3_seq8.xlsx]

## Sheet: GO_BP_groups_4hpi_down
Number of genes	High level GO category	Genes
387	Regulation of response to stimulus	TMEM101 ECT2 CC2D1A MAP3K14 BTN3A1 FYB1 NLRC4 WDR76 DEPDC5 CBY1 SAMHD1 TLR8 CSK BBC3 NSMCE4A FBXL15 RECQL5 BTN3A3 NPRL2 AKAP7 TMEM131L SASH3 F2RL3 MTUS1 PRAM1 TEC TLR4 MAP2K5 RITA1 MAP3K12 LPAR6 GPR65 ERBB2 NLRP12 SEMA6C ETAA1 LIMD1 ARHGAP18 PAK1 ATM GPD1L SKI CD1D NLRX1 LRP5 DHRS3 TNFAIP8L2 UCN HMGB2 SYK FRAT1 SEMA4C TLR1 TLR6 C12ORF66 GTF2IRD2B CMKLR1 RNF135 FANCB P2RY8 FES CSF1R AMER1 BTN3A2 F…
364	Response to stress	MAP3K14 BRCA1 MRE11 HPF1 POLD1 UNG PDS5B NLRC4 WDR76 MSH2 MAP3K1 CDC7 DEPDC5 FOXRED2 POLE2 PCK2 SAMHD1 TLR8 MEFV ERCC2 BBC3 PIK3CG NSMCE4A RECQL5 TIMELESS MSH3 NPRL2 ZBTB47 PMS2 POLM OMG APOBEC3F HERC2 PARP2 SLC27A1 UBE4B RPA1 PCNA ERCC5 TEC TLR4 XPA MAP2K5 SMARCAL1 MAP3K12 NEIL1 MINK1 PARP1 ETAA1 FANCD2 LIMD1 CDCA5 ERLIN2 PAK1 ATM DCLRE1C SLFN13 XPC CUL4B RECQL4 TNFAIP8L2 ANKZF1 HMGB2 SYK MAP3K2…
317	Regulation of biological quality	IQSEC2 CTNND1 PLXND1 RHOBTB2 WAS MRE11 WNK1 SLC9A3 RHOBTB1 SLC24A1 USP40 AARS JAK2 KCNK6 PCK2 LIN7B BBC3 KLF1 RAB3A PIK3CG SUFU STN1 STIM2 RAD50 WIPF1 PLCG1 ABHD8 F2RL3 POT1 SLC27A1 PEX11B RPA1 PDE6B TEC ISCU LPAR6 GPR65 SLC24A4 SSH2 SEMA6C AMT ATP10D ARHGAP18 SLC12A9 ATM KCNK13 JMY DCLRE1C ZFP36L2 GPD1L CCSAP XKR8 RECQL4 LRP5 UCN DAGLB SYK ATP7A CLMN PEX11A PXK SEMA4C TAPT1 CHRNB1 CLSTN1 PIK3CD …
316	Regulation of signaling	IQSEC2 TMEM101 ECT2 CC2D1A MAP3K14 SLC24A1 DEPDC5 CBY1 CSK BBC3 RAB3A FBXL15 NPRL2 AKAP7 TMEM131L F2RL3 MAP2K5 RITA1 MAP3K12 LPAR6 GPR65 ERBB2 NLRP12 LIMD1 ARHGAP18 PAK1 ATM GPD1L SKI NLRX1 LRP5 DHRS3 UCN FRAT1 CLSTN1 C12ORF66 CMKLR1 P2RY8 CSF1R AMER1 SLC39A10 DACT3 IRAK4 ARHGAP19 CASTOR1 CASTOR3 CASTOR2 PAGR1 CALM2 PINK1 LRRK2 DVL2 UFL1 HERPUD1 ALPK1 C1QTNF3 PIK3IP1 RASSF2 SAMHD1 RNF125 RPGRIP1L…
293	Cellular component biogenesis	NDUFAF7 ZMYND10 GAS7 RHOBTB2 ANLN WAS RHOBTB1 NDE1 SEC31B PCM1 XPO1 NLRC4 GEMIN2 CBY1 COG4 TAF6 ICK ARL6 NPRL2 RTKN WIPF1 TUBGCP3 SRPK2 DYNC2LI1 KIF11 SSH2 PLK4 PKP4 CENPC ARHGAP18 JMY HEATR3 FCHO2 TAF6L SPICE1 COX18 ABLIM2 TP53INP1 TTC8 ISCA2 CEP295 RPUSD2 CHAF1A ATG16L2 METTL15 TAPT1 TPPP CLSTN1 ORMDL3 SSH3 SHMT1 TMEM80 ULK1 DNAJC28 IGSF22 LRRK2 SDHAF3 ATG7 UVRAG CTNND1 ATG9A MSH5 MAP10 MPV17L2…
281	Macromolecule localization	IQSEC2 HPS4 PINK1 HEATR5B ANLN PEX3 TTC7A NUP133 RAB27A SEC31B PCM1 FYB1 XPO1 NLRC4 TBC1D2 PICK1 LIN7B BBC3 CARD8 RAB3D RAB3A RIC1 SUFU AKAP10 PEX12 UNC119 ARL6 RTKN WDR35 RAB9A PEX6 NUP85 PEX1 XPO7 SLC27A1 TBC1D14 PRAM1 STX6 TBC1D4 RTP4 STX17 RANBP6 NEDD1 SCAMP2 GAS8 EVI5L SNX27 GOLPH3L ATP10D CDCA5 VPS26B ARL11 ZDHHC7 MIA3 HEATR3 LRP5 COX18 UCN IFT122 CLMN TBC1D16 TTC21A TAPT1 C12ORF66 TBC1D10C…
272	Regulation of molecular function	CASP10 PLXND1 MAP3K14 WNK1 CASP8 NLRC4 MAP3K1 TBC1D2 PPM1F DNAL4 BBC3 CARD8 CRTC1 SUFU CDK5RAP3 UNC119 STIM2 CDKN1B MSH3 ID3 TRIM32 APAF1 ARHGAP9 POT1 SLC27A1 TBC1D14 TBC1D4 MAP2K5 CCNG2 MAP3K12 MINK1 NLRP12 EVI5L ETAA1 CCNA2 CDCA5 PAK1 JMY GPD1L ARHGAP27 ARHGAP12 TBC1D16 SERPINF2 PXK HEXIM2 MAP3K2 SH3BP5L TBC1D10C KCNE3 IRAK4 TCAF1 LGR4 STRADA PRMT7 CAB39 PINK1 LRRK2 DVL2 MRE11 RBL1 PTPRC CASS4 …
270	Cellular localization	IQSEC2 HPS4 PINK1 HEATR5B ANLN WAS PEX3 TTC7A NUP133 RAB27A NDE1 SEC31B PCM1 FYB1 XPO1 TBC1D2 PICK1 PARD6A LIN7B BBC3 RAB3D RAB3A TMEM106B RIC1 PEX12 ICK ARL6 RTKN WIPF1 WDR35 IFT81 RAB9A PLCG1 PEX6 NUP85 RHOT1 PEX1 XPO7 TBC1D14 PRAM1 LCA5 STX6 TBC1D4 RTP4 STX17 RANBP6 DYNC2LI1 CENPE NEDD1 RITA1 CLBA1 ANP32A GAS8 EVI5L NUF2 SNX27 GOLPH3L CENPC CDCA5 VPS26B ARL11 ZDHHC7 HEATR3 FCHO2 LRP5 SPICE1 CO…
251	Regulation of multicellular organismal process	PLXND1 DVL2 TLR8 CARD8 ID3 PLCG1 SLC27A1 TEC ZFHX3 SSH2 NLRP12 SEMA6C PAK1 UCN AGGF1 SYK SEMA4C ALK CLSTN1 SSH3 GTF2IRD2B KCNE3 LRRK2 TCF4 KLHL41 CALM2 USF1 FOXJ2 VASH1 NFATC3 MEF2C PTPRC C1QTNF3 RNF125 DHX58 MMD ZBTB16 MAPK14 PROX1 HTR2B TLR4 ARRB1 NOTCH1 TIRAP PDCD4 RAB11FIP1 SKI TGFBR2 SERPINF2 LURAP1 SRGAP2C RNF26 FBXW8 FOXO4 L3MBTL1 ZFP36L1 TLR5 MBP MAFB SRGAP2 SARM1 PDK4 MKS1 UFL1 JADE2 WNK…
242	Immune system process	BTN3A1 CASP8 FYB1 NLRC4 JAK2 SAMHD1 TLR8 MEFV CSK KLF1 BTN3A3 SASH3 PMS2 IRF3 APOBEC3F MTUS1 PRAM1 TEC TLR4 SIT1 MR1 SLFN13 CD1D LRP5 TNFAIP8L2 HMGB2 SYK IRF2 SLFN11 TLR1 TLR6 CMKLR1 GAPT RNF135 FES CSF1R BTN3A2 FPR3 SLC39A10 SRPK2 TIRAP MAP3K14 ALPK1 PTPRC MKNK2 RNF125 PRKD2 CD33 DHX58 ZBTB16 SELPLG TRIM32 TRIM5 RNASEL RTP4 TARBP2 CCL28 MIA3 TGFBR2 IRF2BP2 TRIM8 RNF26 CIITA TMEM102 L3MBTL1 ZFP36…
223	Catabolic process	TNRC6C HAL KLHL42 MAEA TNRC6A FOXRED2 TNRC6B PCK2 SAMHD1 MEFV ATE1 FBXL15 FBXL20 DCPS FBXL4 NUDT12 LNPEP EHHADH NPRL2 PLA2G4A HMGCL SPOP LRRC29 HERC2 UBE4B NAPSA LPIN3 GGACT PAN2 FBXL8 RNASEH2B PARN TRIM65 PRUNE1 SPOPL AMT SKP2 PCYOX1L AUH DCP1B AMN1 ZFP36L2 RMND5A GDPD1 CYP2U1 TYSND1 GALK2 CPT2 CUL4B PINK1 AGL ANKZF1 DAGLB TP53INP1 DIS3L CYP2S1 ATG16L2 ENC1 USP19 SHMT1 ULK1 SGSH LRTOMT ZFP36L1 C…
216	Regulation of localization	IQSEC2 HPS4 PINK1 PLXND1 WNK1 RAB27A XPO1 PICK1 PARD6A BBC3 CARD8 RAB3D RAB3A ABI3 UNC119 STIM2 PLCG1 MTUS1 SEMA6C CDCA5 GPD1L CCSAP LRP5 UCN SYK PXK SEMA4C SRGAP2C CMKLR1 KCNE3 FES LRRK2 SRGAP2B TCAF1 TMEM231 SRGAP2 CAB39 CALM2 TNK2 KCNAB2 VASH1 ANKRD13A MEF2C PTPRC C1QTNF3 TLR8 CSK TGFBR1 CDK5RAP3 MMD PROX1 AKAP7 TRIM32 KCNIP2 F2RL3 HTR2B TLR4 BARD1 ERBB2 NLRP12 NOTCH1 PAK1 CCL28 MERTK MIA3 RNF…
208	Regulation of developmental process	PLXND1 DVL2 ID3 ZFHX3 SSH2 SEMA6C ZMYM3 PAK1 SKI PINK1 AGGF1 SYK SEMA4C ALK CLSTN1 SSH3 LRRK2 TCF4 ZMYM1 KLHL41 FOXJ2 VASH1 NFATC3 MEF2C YPEL3 MMD ZBTB16 PLCG1 ERMN TAF8 NOTCH1 PDCD4 TGFBR2 SERPINF2 SRGAP2C FBXW8 FOXO4 L3MBTL1 ZFP36L1 MBP MAFB SRGAP2 SARM1 MKS1 UFL1 JADE2 UNG PCM1 RFX3 PTPRC DNMT3B GLG1 CAPN3 MSH2 JAK2 ABL1 RASSF2 E2F1 DHODH EEF2K FZD3 CRTC1 TMEM106B TGFBR1 SUFU KAT2A CDKN1B MAPK…
200	Cell cycle process	NCAPD2 ANLN BRCA1 MRE11 NDE1 WDR62 PCM1 RBL1 PDS5B ORC1 KIZ MSH2 KLHL22 GINS1 PARD6A FBXL15 RECQL5 UNC119 CDKN1B MSH3 RAD50 RTKN NSL1 PTPA NCAPH KIF18A TUBGCP3 TOP2A CDCA8 DSCC1 KIF11 CCNG2 CENPE RB1 PLK4 NUF2 CENPC CCNA2 SKP2 CDCA5 NACC2 NCAPD3 JMY RECQL4 SPICE1 CEP295 BUB1 ESCO2 RAD9A ERCC4 CHEK2 SLX4 MSH5 MAP10 TUBGCP5 PAGR1 TFAP4 CCP110 KAT2A FOXM1 ING4 ECT2 CENPF CDKN2C PSRC1 SMC2 KNL1 TP53 …
188	Multi-organism process	NLRC4 TCFL5 SAMHD1 TLR8 APOBEC3F TLR4 SLFN13 PYGO2 ATG16L2 SLFN11 TLR1 TLR6 FANCF RIMBP3 MAP3K14 TFAP4 RNF125 CARD8 RAB3A NOD1 DHX58 MAPK14 DROSHA TRIM62 PROX1 TRIM32 TRIM5 SRPK2 RNASEL RTP4 SMAD6 TARBP2 CALM2 TIRAP USF1 HMGB2 IRF2 TRIM8 RNF26 RXRA APOBEC3G POLR3B MRE11 ARID4A CUL7 SPHK2 CASP8 UNG PCM1 SMARCA2 RBL1 MEF2C PTPRC XPO1 CAD GMCL1 MSH2 ABL1 PATZ1 TTLL1 CSF2RB E2F1 CEP192 DHODH ERCC2 KL…
183	Response to external stimulus	PLXND1 NLRC4 DEPDC5 PCK2 SAMHD1 TLR8 NPRL2 APOBEC3F MTUS1 EPHB2 TEC TLR4 SEMA6C SLFN13 TNFAIP8L2 SYK SEMA4C SLFN11 TLR1 TLR6 C12ORF66 CMKLR1 FES PPP1CC ATG7 CASTOR1 CASTOR3 CASTOR2 USF1 PDK4 MAP3K14 C1QTNF3 JAK2 RNF125 CARD8 NOD1 DHX58 MAPK14 DROSHA RNASEL RTP4 SMAD6 TARBP2 TP53 NOTCH1 TIRAP CCL28 NUAK2 HMGB2 SERPINF2 IRF2 RASGRP4 RNF26 SLIT1 EHMT2 APOBEC3G P2RY11 PDK2 POLR3B UFL1 CASP8 CALCRL ME…
183	Anatomical structure morphogenesis	PLXND1 DVL2 GAS7 RHOBTB2 CALCRL RHOBTB1 RAB3A TMEM106B PROX1 EPHB2 RB1 SSH2 MINK1 SEMA6C ZMYM3 PAK1 PINK1 LRP5 AGGF1 SEMA4C SSH3 ULK1 IGSF22 LRRK2 ZMYM1 STRADA VASH1 PLCG1 ERMN NOTCH1 MTM1 FBXW8 FOXO4 SLIT1 MBP TRAF3IP1 SNX2 SARM1 MKS1 JADE2 CUL7 DTNBP1 PTCD2 IFT80 PTPN18 MEF2C GLG1 CAPN3 ABL1 TAB1 DHODH EEF2K RPGRIP1L HERC1 SPG11 FZD3 ERCC2 DYRK1B PRKD2 PIK3CG TGFBR1 SUFU KAT2A SLC9A3R1 ZBTB16 T…
171	Cell proliferation	TACC3 TNK2 ABL1 CDKN1B SASH3 EAPP MEN1 IL11RA CCNG2 ERBB2 CCNA2 SLA RECQL4 SYK CLMN ALK GAPT FES CSF1R KLHL41 DVL2 FOXJ2 VASH1 SMARCA2 MEF2C PDS5B CDK5RAP3 SLC9A3R1 ING4 PROX1 CDKN2C SRPK2 HTR2B APPL2 TP53 NOTCH1 NACC2 HHEX SKI CD1D LRP5 TGFBR2 HMGB2 AGGF1 ZNF503 NUDT6 APLN RASGRP4 INSM1 FBXW8 ZNF609 FOXO4 CEBPA UFL1 MRE11 MTA3 SPHK2 CALCRL IFT80 NDE1 PCM1 PTPRC IFT74 JAK2 GINS1 E2F1 CSK FZD3 ERC…
150	Immune response	BTN3A1 FYB1 NLRC4 SAMHD1 TLR8 MEFV CSK BTN3A3 SASH3 PRAM1 TEC TLR4 MR1 CD1D HMGB2 SYK TLR1 TLR6 CMKLR1 GAPT RNF135 FES BTN3A2 FPR3 SLC39A10 SRPK2 TIRAP ALPK1 PTPRC RNF125 PRKD2 CD33 DHX58 TRIM32 APOBEC3F TRIM5 TRIM8 CIITA TLR5 DAPK1 APOBEC3G SARM1 MAP3K14 POLR3B WAS WNK1 RAB27A GRAMD4 UNG MEF2C MSH2 JAK2 ABL1 NOD1 ITFG2 MAPK14 TRIM6 ADCY7 NMI PLCG1 IRF3 EIF2AK4 THEMIS2 SWAP70 TRAFD1 APPL2 SIT1 TP…
143	Locomotion	PLXND1 RHOBTB2 RHOBTB1 NDE1 CASS4 PIK3CG ABI3 PLCG1 PLD2 MTUS1 PIK3C2B EPHB2 GAS8 SEMA6C PAK1 MERTK CCSAP SEMA4C PIK3CD SRGAP2C CMKLR1 FES SRGAP2B SRGAP2 PKN2 VASH1 MEF2C FAT2 TGFBR1 SELPLG PROX1 TRIM32 TRIM5 NOTCH1 CCL28 MIA3 RNF20 HMGB2 SYK TRIM8 TMEM102 CCDC125 SLIT1 TCAF1 NISCH FUT8 WNK1 PCM1 TNS1 RFX3 PDS5B CMTM1 JAK2 ABL1 SH3BP1 TTLL1 FZD3 DOCK8 SLC9A3R1 MAPK14 SSX2IP KLF7 LHX4 PREX1 BBS2 N…
139	Response to endogenous stimulus	PCK2 ZNF106 TGFBR1 FBXL15 ACVR2B SLC27A1 LPIN3 NCOA2 SKI TGFBR2 PAQR8 NR1D2 SHMT1 FOXO4 LGR4 CASTOR1 CASTOR3 CASTOR2 PAGR1 BRCA1 UFL1 MEF2C JAK2 CPEB3 C2CD5 KDM3A ARID1A AKAP7 PLCG1 DSTYK SMAD6 ZFHX3 TP53 PARP1 NOTCH1 PAK1 PDCD4 ZFP36L2 USF1 UVSSA TRIM68 SMAD1 P2RY6 GAS2L1 ZFP36L1 P2RY11 PDK4 PDK2 FUT8 ARID1B CASP8 CAD DNMT3B TFAP4 GLG1 ABL1 KLHL22 TAB1 E2F1 EEF2K CSK KLF1 PIK3CG MTMR4 RECQL5 KAT…
131	Cell motility	PLXND1 RHOBTB2 RHOBTB1 NDE1 CASS4 PIK3CG ABI3 PLCG1 PLD2 MTUS1 PIK3C2B GAS8 SEMA6C PAK1 MERTK CCSAP SEMA4C PIK3CD SRGAP2C CMKLR1 SRGAP2B SRGAP2 PKN2 VASH1 MEF2C FAT2 TGFBR1 SELPLG PROX1 TRIM32 NOTCH1 CCL28 MIA3 RNF20 HMGB2 SYK TMEM102 CCDC125 TCAF1 NISCH FUT8 WNK1 PCM1 TNS1 RFX3 PDS5B JAK2 ABL1 SH3BP1 TTLL1 FZD3 DOCK8 SLC9A3R1 MAPK14 SSX2IP PREX1 BBS2 NUP85 SWAP70 HTR2B APPL2 SLC37A4 MAP2K5 KIF20…
131	Localization of cell	PLXND1 RHOBTB2 RHOBTB1 NDE1 CASS4 PIK3CG ABI3 PLCG1 PLD2 MTUS1 PIK3C2B GAS8 SEMA6C PAK1 MERTK CCSAP SEMA4C PIK3CD SRGAP2C CMKLR1 SRGAP2B SRGAP2 PKN2 VASH1 MEF2C FAT2 TGFBR1 SELPLG PROX1 TRIM32 NOTCH1 CCL28 MIA3 RNF20 HMGB2 SYK TMEM102 CCDC125 TCAF1 NISCH FUT8 WNK1 PCM1 TNS1 RFX3 PDS5B JAK2 ABL1 SH3BP1 TTLL1 FZD3 DOCK8 SLC9A3R1 MAPK14 SSX2IP PREX1 BBS2 NUP85 SWAP70 HTR2B APPL2 SLC37A4 MAP2K5 KIF20…
123	Reproduction	NCAPD2 MRE11 TCFL5 MSH3 RAD50 TUBGCP3 TOP2A RPA1 NUF2 CENPC NCAPD3 PYGO2 BUB1 PDIK1L ERCC4 FANCF LIN9 SLX4 MSH5 RIMBP3 TUBGCP5 CUL7 RAB3A ARID4A SPHK2 VASH1 SMARCA2 CAD GMCL1 MSH2 PATZ1 TTLL1 E2F1 DHODH KLF1 CASP2 TGFBR1 PPP1R9B ZBTB16 CDKN1B MAPK14 QKI TTK KDM3A WDR77 TSNAX ARID1A DNMT3A NCAPH ADCY7 LHX4 KIF18A IFT81 KLHDC3 BBS2 OPRL1 HERC2 SYNE1 PRMT7 PCNA MEN1 SMC2 SPAG8 ARRB1 TARBP2 BBS4 PLK4…
123	Regulation of immune system process	BTN3A1 FYB1 NLRC4 SAMHD1 TLR8 CSK BTN3A3 SASH3 MTUS1 PRAM1 TEC TLR4 SIT1 CD1D TNFAIP8L2 HMGB2 SYK TLR1 TLR6 CMKLR1 RNF135 FES BTN3A2 FPR3 SLC39A10 TIRAP ALPK1 PTPRC RNF125 PRKD2 CD33 DHX58 APOBEC3F TRIM5 TARBP2 CCL28 MIA3 TGFBR2 RNF26 TMEM102 L3MBTL1 ZFP36L1 TLR5 MAFB APOBEC3G SARM1 WNK1 GRAMD4 UNG MEF2C MSH2 ABL1 RASSF2 NOD1 DOCK8 KAT2A ZBTB16 MAPK14 DROSHA SLC46A2 TRIM6 ADCY7 NMI PLCG1 THEMIS2 …
122	Reproductive process	NCAPD2 MRE11 TCFL5 MSH3 RAD50 TUBGCP3 TOP2A RPA1 NUF2 CENPC NCAPD3 PYGO2 BUB1 PDIK1L ERCC4 FANCF SLX4 MSH5 RIMBP3 TUBGCP5 CUL7 RAB3A ARID4A SPHK2 VASH1 SMARCA2 CAD GMCL1 MSH2 PATZ1 TTLL1 E2F1 DHODH KLF1 CASP2 TGFBR1 PPP1R9B ZBTB16 CDKN1B MAPK14 QKI TTK KDM3A WDR77 TSNAX ARID1A DNMT3A NCAPH ADCY7 LHX4 KIF18A IFT81 KLHDC3 BBS2 OPRL1 HERC2 SYNE1 PRMT7 PCNA MEN1 SMC2 SPAG8 ARRB1 TARBP2 BBS4 PLK4 PRKA…
111	Response to abiotic stimulus	MSH2 ERCC2 RECQL5 MBD4 SLC27A1 XPA LIMD1 RAD9A PPP1CC HSPA14 CAB39 POLD1 BMF RAD51AP1 ECT2 HVCN1 UBE4B PCNA MEN1 ERCC5 GPR65 TP53 FANCD2 NOTCH1 ATM SUV39H2 XPC CUL4B RNF168 PRIMPOL RHNO1 ATR BRCC3 NHEJ1 ATG7 CASP8 PTPRC DNMT3B SIRT4 CAPN3 E2F1 ZNF516 EEF2K FZD3 RAB3A CRTC1 CDKN1B MAPK14 TRIM32 DNMT3A GOT1 APAF1 PDE1B PDE6B HTR2B APPL2 ARRB1 PARP1 CCNA2 PAK1 FBXO4 DCLRE1C IMPACT TSC22D3 USF1 PINK1…
102	Regulation of cellular component biogenesis	RHOBTB2 WAS RHOBTB1 NPRL2 WIPF1 SSH2 ARHGAP18 JMY SPICE1 CEP295 TAPT1 TPPP CLSTN1 ORMDL3 SSH3 LRRK2 PPM1F BBC3 KAT2A SORBS3 SMAD6 GPR65 TP53 PLK4 PINK1 ANKRA2 SERPINF2 SRGAP2C INSM1 ULK1 ARL2 ZMYND10 MEF2C EEF2K CCP110 RAB3A TGFBR1 CDKN1B MDM1 ECT2 PROX1 PREX1 ARHGEF9 EPHB2 SWAP70 PSRC1 PAN2 TLR4 BBS4 PARP1 DOCK11 IMPACT BAG4 NCK1 ARHGAP35 ATP7A TTC8 CEP120 S1PR1 MTM1 CLDN7 SLX4 EVL LDB1 EHMT2 LC…
96	Immune system development	CASP8 JAK2 KLF1 PMS2 LRP5 SYK CSF1R MKNK2 ZBTB16 IRF2BP2 L3MBTL1 ZFP36L1 MAFB ANLN ARID4A POLQ TTC7A KCNAB2 UNG MEF2C PTPRC MAEA WDR7 MSH2 ABL1 PATZ1 RASSF2 SAMHD1 ERCC2 LYL1 TGFBR1 KAT2A ITFG2 MAPK14 DROSHA SLC46A2 SASH3 POLM PREX1 TOP2A PIAS3 SWAP70 SLC37A4 SLC40A1 RB1 TP53 ERBB2 FANCD2 DOCK11 ATM FLI1 ARL11 DCLRE1C ZFP36L2 MERTK PLCL2 ZBTB7B ACP6 TGFBR2 RAG1 INPP5D ESCO2 EXO1 ATAD5 CTC1 DHTKD1…
95	System process	AARS UNC119 OPRL1 RTP4 SLC24A4 GNAL UCN CHRNB1 GTF2IRD2B KCNE3 IGSF22 CALM2 C1QTNF3 RAB11FIP1 KCNMB3 NISCH SPATA7 RRM2B WNK1 CALCRL KCNAB2 SLC24A1 MEF2C JAK2 ABL1 KCNK6 HERC1 RAB3A CRTC1 KAT2A PPP1R9B SLC9A3R1 CDKN1B EPM2A ARL6 SLC25A12 WDR35 PDE1B BBS2 PARP2 EPHB2 PDE6B HTR2B TLR4 BBS4 FTO PARP1 CAMK2G HTR7 EIF4EBP2 PAK1 PTPRO FLI1 ARHGAP35 TTC8 RAG1 SERPINF2 RGS14 PTAFR S1PR1 APLN GRK2 RIN1 P2R…
94	Leukocyte activation	SASH3 SIT1 TNFAIP8L2 SYK GAPT FES CD1D TGFBR2 IRF2BP2 WAS RAB27A UNG MEF2C PTPRC MSH2 BLNK ABL1 PATZ1 TLR8 LYL1 DOCK8 KAT2A ZBTB16 ITFG2 DROSHA SLC46A2 POLM PREX1 PRAM1 SWAP70 TLR4 TP53 ERBB2 FANCD2 DOCK11 ATM DCLRE1C ZFP36L2 MERTK PLCL2 ZBTB7B RAG1 INPP5D PTAFR TLR1 TLR6 EXO1 ATAD5 ZFP36L1 CNR2 LRRK2 SLC39A10 SUCNR1 MAFB DNASE1 CEBPA BTN3A1 TMEM131L NCK1 MNDA IKZF1 NHEJ1 SELPLG EIF2AK4 TIRAP HHE…
88	Regulation of locomotion	PLXND1 ABI3 PLCG1 MTUS1 SEMA6C CCSAP SEMA4C SRGAP2C CMKLR1 SRGAP2B SRGAP2 VASH1 MEF2C TGFBR1 PROX1 TRIM32 TRIM5 NOTCH1 PAK1 CCL28 MIA3 RNF20 TRIM8 TMEM102 CCDC125 TCAF1 NISCH JAK2 ABL1 DOCK8 SLC9A3R1 MAPK14 SSX2IP PREX1 BBS2 SWAP70 APPL2 MAP2K5 KIF20B BBS4 SSH2 BAG4 NCK1 TGFBR2 TP53INP1 ATP7A PTAFR S1PR1 P2RY6 IL16 INSM1 SCAI ZNF609 RAP2B CLDN7 CSF1R FOXO4 LDB1 SUCNR1 PPM1F PRKD2 STARD13 FUZ WAS …
85	Immune effector process	SAMHD1 TLR8 SASH3 APOBEC3F SLFN13 CD1D SYK SLFN11 GAPT FES MAP3K14 RNF125 DHX58 RNASEL RTP4 TARBP2 IRF2 RNF26 APOBEC3G POLR3B RAB27A UNG PTPRC MSH2 ABL1 ITFG2 MAPK14 IRF3 EIF2AK4 TRIM5 PRAM1 SWAP70 APPL2 TLR4 TP53 SKP2 DOCK11 PLCL2 ZBTB7B NLRX1 FAM111A INPP5D PTAFR STAT2 EXO1 ATAD5 SUCNR1 TRAF3IP1 DNASE1 TRIM34 WAS BTN3A3 TRIM6 BTN3A2 ATG7 IRAK4 RNF168 ATP7A ALDH3B1 KCNAB2 CD33 RAB3D RAB3A PIK3CG…
79	Cell adhesion	PLXND1 NECTIN4 PKP4 TNFAIP8L2 SYK FES CTNND1 SYNJ2BP FAT2 MAEA JAK2 SELPLG ERBB2 NOTCH1 CCL28 MIA3 CD1D TGFBR2 AGGF1 TMEM102 RAP2B MBP ARHGAP6 PKN2 PTPRC EPDR1 CASS4 IFT74 ABL1 PRKD2 CD33 DOCK8 ZBTB16 MAPK14 SSX2IP SORBS3 SASH3 PREX1 OMG SWAP70 MEN1 MAP2K5 ATM MERTK BAG4 MPZL3 ZBTB7B DISC1 RELL2 RAG1 AKIP1 PLEKHA7 PTAFR S1PR1 CLSTN1 CLDN7 ZFP36L1 LDB1 WNK1 PPM1F GCNT2 TMEM131L RREB1 SMAD6 MINK1 N…
79	Biological adhesion	PLXND1 NECTIN4 PKP4 TNFAIP8L2 SYK FES CTNND1 SYNJ2BP FAT2 MAEA JAK2 SELPLG ERBB2 NOTCH1 CCL28 MIA3 CD1D TGFBR2 AGGF1 TMEM102 RAP2B MBP ARHGAP6 PKN2 PTPRC EPDR1 CASS4 IFT74 ABL1 PRKD2 CD33 DOCK8 ZBTB16 MAPK14 SSX2IP SORBS3 SASH3 PREX1 OMG SWAP70 MEN1 MAP2K5 ATM MERTK BAG4 MPZL3 ZBTB7B DISC1 RELL2 RAG1 AKIP1 PLEKHA7 PTAFR S1PR1 CLSTN1 CLDN7 ZFP36L1 LDB1 WNK1 PPM1F GCNT2 TMEM131L RREB1 SMAD6 MINK1 N…
78	Multi-organism reproductive process	TCFL5 PYGO2 FANCF RIMBP3 RAB3A ARID4A SPHK2 SMARCA2 CAD GMCL1 MSH2 PATZ1 TTLL1 E2F1 DHODH KLF1 TGFBR1 PPP1R9B ZBTB16 QKI TTK KDM3A TSNAX ARID1A DNMT3A NCAPH ADCY7 KIF18A IFT81 BBS2 HERC2 SYNE1 TOP2A PRMT7 MEN1 SPAG8 TARBP2 BBS4 CREB3L4 FANCD2 SPATA5 ATM VIPAS39 MERTK TGFBR2 UCN POC1A HMGB2 CEP57 MARF1 PTAFR SMAD1 PAQR8 ZNF449 GLIPR1L1 ZSCAN2 NR2C2 MCMDC2 TDRKH RXRA EPOR LRRK2 INPP5B SPIN3 EHMT2 L…
75	Growth	TEC SEMA6C SEMA4C ULK1 TGFBR1 CDKN1B ING4 TRIM32 CDKN2C TCHP NOTCH1 NAIF1 SLIT1 DACT3 JADE2 MEF2C CAPN3 ABL1 GINS1 SPG11 ERCC2 APBA1 KAZALD1 KAT2A MAPK14 EPM2A BRD8 ACVR2B TFCP2L1 PROX1 SASH3 BBS2 YEATS4 PARP2 PSRC1 PTGFRN XPA TAF8 MAP2K5 TARBP2 RB1 BBS4 FTO TP53 PAK1 ATM IMPACT DISC1 PYGO2 TGFBR2 UCN POC1A TTC8 SMAD1 S1PR1 MTM1 CLSTN1 ZMAT3 TBL1XR1 CTC1 PLAG1 ZFP36L1 RXRA XRCC2 EHMT2 SMARCA2 KLH…
75	Anatomical structure formation involved in morphogenesis	DVL2 CALCRL PROX1 AGGF1 IGSF22 VASH1 PLCG1 NOTCH1 FOXO4 PLXND1 MKS1 PTPN18 MEF2C CAPN3 ABL1 HERC1 FZD3 ERCC2 DYRK1B PRKD2 PIK3CG TGFBR1 SUFU KAT2A MAPK14 ARL6 ACVR2B ARID1A APAF1 LIAS EPHB2 PTGFRN CHAD MAP2K5 IFT172 KIF20B SLC40A1 BBS4 TP53 PRKACB ATM ARHGAP35 TGFBR2 IFT122 SYK CFL2 SEMA4C SMAD1 S1PR1 APLN FZD2 XRCC2 TCF4 LDB1 MAFB PHACTR4 FKBPL KLHL41 E2F2 STARD13 TIFAB FUZ BRCA1 FOXJ2 AGO1 GAB1…
70	Multicellular organism reproduction	TCFL5 PYGO2 FANCF RIMBP3 ARID4A SMARCA2 GMCL1 MSH2 PATZ1 TTLL1 E2F1 KLF1 CASP2 TGFBR1 PPP1R9B ZBTB16 QKI TTK KDM3A TSNAX DNMT3A NCAPH ADCY7 KIF18A IFT81 BBS2 OPRL1 HERC2 SYNE1 TOP2A PRMT7 PCNA MEN1 SPAG8 ARRB1 TARBP2 BBS4 CREB3L4 FANCD2 SPATA5 ATM VIPAS39 MERTK POC1A HMGB2 CREBRF CEP57 MARF1 PTAFR SMAD1 PAQR8 ZNF449 ZSCAN2 NR2C2 MCMDC2 TDRKH RXRA EPOR LRRK2 INPP5B SPIN3 EHMT2 LGR4 ETV5 STOX2 NOTC…
70	Multicellular organismal reproductive process	TCFL5 PYGO2 FANCF RIMBP3 ARID4A SMARCA2 GMCL1 MSH2 PATZ1 TTLL1 E2F1 KLF1 CASP2 TGFBR1 PPP1R9B ZBTB16 QKI TTK KDM3A TSNAX DNMT3A NCAPH ADCY7 KIF18A IFT81 BBS2 OPRL1 HERC2 SYNE1 TOP2A PRMT7 PCNA MEN1 SPAG8 ARRB1 TARBP2 BBS4 CREB3L4 FANCD2 SPATA5 ATM VIPAS39 MERTK POC1A HMGB2 CREBRF CEP57 MARF1 PTAFR SMAD1 PAQR8 ZNF449 ZSCAN2 NR2C2 MCMDC2 TDRKH RXRA EPOR LRRK2 INPP5B SPIN3 EHMT2 LGR4 ETV5 STOX2 NOTC…
69	Interspecies interaction between organisms	APOBEC3F ATG16L2 TFAP4 TRIM62 PROX1 TRIM32 TRIM5 SRPK2 RNASEL TARBP2 CALM2 USF1 TRIM8 RXRA APOBEC3G MRE11 CUL7 CASP8 UNG RBL1 XPO1 ERCC2 CRTC1 DHX58 KAT2A SELPLG RAD50 TRIM6 PLCG1 IRF3 EIF2AK4 PCNA RB1 TP53 NECTIN4 CCNA2 SKP2 CENPU NLRX1 NAPEPLD CD200R1 PSIP1 SYK FAM111A BUB1 STAT2 IL16 PAAF1 UVRAG PRMT6 AP1G2 CEBPA ULK1 ATG7 PKN2 RAB9A TOP2A NOTCH1 GRK2 MVB12B SLC22A5 TIRAP NFIA NUP133 NUP37 PAR…
66	Response to biotic stimulus	NLRC4 SAMHD1 TLR8 APOBEC3F TLR4 SLFN13 SLFN11 TLR1 TLR6 MAP3K14 RNF125 CARD8 NOD1 DHX58 MAPK14 DROSHA RNASEL RTP4 SMAD6 TARBP2 TP53 TIRAP HMGB2 IRF2 RNF26 APOBEC3G POLR3B CASP8 MEF2C PTPRC ABL1 CSF2RB CEP192 IL10RA WIPF1 WDR35 TRIM6 LIAS IRF3 EIF2AK4 TRIM5 SKP2 PDCD4 MR1 CDK19 NCK1 NLRX1 IL17RC SYK FAM111A CA5B PTAFR STAT2 STOX2 TLR5 CNR2 TRAF3IP1 TRIM34 NOTCH1 SLX4 ATG7 JAK2 IFNGR1 APAF1 CD1D AT…
63	Sexual reproduction	TCFL5 PYGO2 FANCF RIMBP3 RAB3A ARID4A SMARCA2 GMCL1 MSH2 PATZ1 TTLL1 E2F1 TGFBR1 PPP1R9B ZBTB16 QKI TTK KDM3A TSNAX DNMT3A NCAPH KIF18A IFT81 BBS2 HERC2 SYNE1 TOP2A PRMT7 SPAG8 TARBP2 BBS4 CREB3L4 FANCD2 SPATA5 ATM VIPAS39 MERTK POC1A HMGB2 CEP57 MARF1 SMAD1 PAQR8 ZNF449 GLIPR1L1 ZSCAN2 NR2C2 MCMDC2 TDRKH LRRK2 INPP5B SPIN3 EHMT2 LGR4 ETV5 NOTCH1 MCM8 TUBGCP3 KNL1 FUT10 PICK1 HVCN1 PARN
63	Response to other organism	NLRC4 SAMHD1 TLR8 APOBEC3F TLR4 SLFN13 SLFN11 TLR1 TLR6 MAP3K14 RNF125 CARD8 NOD1 DHX58 MAPK14 DROSHA RNASEL RTP4 SMAD6 TARBP2 TIRAP HMGB2 IRF2 RNF26 APOBEC3G POLR3B CASP8 MEF2C PTPRC ABL1 CSF2RB CEP192 IL10RA WIPF1 WDR35 TRIM6 LIAS IRF3 EIF2AK4 TRIM5 SKP2 PDCD4 MR1 CDK19 NCK1 NLRX1 IL17RC SYK FAM111A CA5B PTAFR STAT2 STOX2 TLR5 CNR2 TRAF3IP1 TRIM34 NOTCH1 ATG7 JAK2 IFNGR1 CD1D ATP7A
53	Regulation of cell adhesion	PLXND1 TNFAIP8L2 SYK JAK2 ERBB2 NOTCH1 CCL28 MIA3 CD1D TGFBR2 TMEM102 MBP PTPRC IFT74 ABL1 DOCK8 ZBTB16 MAPK14 SASH3 PREX1 SWAP70 MEN1 MAP2K5 ATM BAG4 ZBTB7B DISC1 RELL2 RAG1 PTAFR S1PR1 CLDN7 LDB1 ARHGAP6 WNK1 CASS4 PPM1F PRKD2 GCNT2 TMEM131L RREB1 MINK1 NCK1 FES ZFHX3 PTPRO ARL2 PKP4 SIPA1 CSK PIK3CG PAK1 SERPINF2
52	Activation of immune response	BTN3A1 FYB1 NLRC4 TLR8 CSK BTN3A3 PRAM1 TEC TLR4 SYK TLR1 TLR6 CMKLR1 BTN3A2 FPR3 SLC39A10 ALPK1 PTPRC RNF125 PRKD2 DHX58 TRIM5 TIRAP TLR5 SARM1 WNK1 GRAMD4 MEF2C ABL1 PLCG1 THEMIS2 APPL2 PLCL2 NLRX1 MNDA LGR4 WAS CASP8 MAP3K1 TAB1 NOD1 WIPF1 IRF3 PLD2 PRKACB PAK1 NCK1 INPP5D PIK3CD PIK3R4 IRAK4 NCKIPSD
52	Developmental process involved in reproduction	PYGO2 FANCF RIMBP3 CUL7 ARID4A VASH1 SMARCA2 MSH2 PATZ1 TTLL1 CASP2 TGFBR1 PPP1R9B ZBTB16 CDKN1B MAPK14 QKI KDM3A WDR77 ARID1A LHX4 KIF18A BBS2 MEN1 ARRB1 TARBP2 BBS4 PLK4 ATM MERTK HMGB2 CEP57 MARF1 PAQR8 MCMDC2 PLAG1 ZFP36L1 RXRA EPOR TLR5 EHMT2 LGR4 ETV5 CEBPA STOX2 TIFAB NOTCH1 FBXW8 ZNF568 KNL1 CASP8 CENPI
49	Developmental growth	TEC SEMA6C SEMA4C ULK1 SLIT1 JADE2 MEF2C CAPN3 ABL1 GINS1 SPG11 ERCC2 TGFBR1 APBA1 KAT2A CDKN1B MAPK14 ACVR2B PROX1 SASH3 BBS2 PARP2 PTGFRN XPA TAF8 TARBP2 BBS4 FTO TP53 PAK1 ATM IMPACT DISC1 PYGO2 TGFBR2 POC1A TTC8 SMAD1 S1PR1 MTM1 TBL1XR1 CTC1 PLAG1 ZFP36L1 RXRA XRCC2 EHMT2 NOTCH1 EIF2AK4
47	Autophagy	MEFV NPRL2 TRIM65 PINK1 TP53INP1 ATG16L2 ULK1 NBR1 LRRK2 PIK3R4 ATG7 ATG9A SPTLC2 BMF IL10RA TRIM5 USP30 STX17 TECPR1 ABL1 HERC1 NOD1 ACBD5 EPM2A ATG4C WDR24 EIF2AK4 PIK3C2B XPA TP53 ATM MTM1 RGS19 ERCC4 ZKSCAN3 TECPR2 EHMT2 KLHL22 TBC1D14 HTR2B WDR81 TRIM8 DAPK1 UVRAG PIP4K2B CLN3 VPS26B
47	Taxis	PLXND1 MTUS1 EPHB2 SEMA6C SEMA4C CMKLR1 FES NOTCH1 CCL28 HMGB2 SYK SLIT1 CMTM1 FZD3 PIK3CG MAPK14 KLF7 LHX4 PREX1 NUP85 SWAP70 SLC37A4 ERBB2 PTPRO ARHGAP35 IL17RC TTC8 PTAFR S1PR1 PIK3CD IL16 TMEM102 CSF1R FPR3 CNR2 SUCNR1 PRKD2 WNK1 PPM1F GAB1 TIRAP DOK1 PLCG1 PTPRA DOK2 EVL LTB4R2
46	Methylation	TRMT1L GTPBP3 DNMT1 PRMT7 METTL15 PRMT6 PAGR1 BRCA1 DNMT3A SETDB2 ALKBH8 METTL21A SETD7 EHMT2 NDUFAF7 ARID4A DNMT3B RAB3D HEMK1 KDM3A ICMT METTL25 COQ3 KMT5C MEN1 ETFBKMT RRNAD1 PARP1 AMT SUV39H2 RNF20 HENMT1 PYGO2 NSD1 METTL17 PCMTD1 METTL18 TDRKH LRTOMT KDM4D SMYD4 PCMTD2 NSUN6 AC068896.1 PICK1 MAT2B
46	Regulation of growth	SEMA6C SEMA4C TGFBR1 CDKN1B ING4 TRIM32 CDKN2C TCHP NOTCH1 NAIF1 DACT3 MEF2C CAPN3 KAZALD1 MAPK14 EPM2A BRD8 TFCP2L1 PROX1 SASH3 BBS2 YEATS4 PARP2 PSRC1 MAP2K5 RB1 BBS4 FTO PAK1 DISC1 TGFBR2 UCN MTM1 CLSTN1 ZMAT3 SMARCA2 ABL1 KLHL22 PPM1F BBC3 BRAT1 TP53 ERBB2 TIRAP SIPA1 SGK3
39	Behavior	UCN PCM1 MEF2C SPG11 CRTC1 APBA1 FBXL20 KAT2A PPP1R9B EPM2A TRMT1L PDE1B BBS2 OPRL1 EPHB2 HTR2B NCOA2 BBS4 TP53 EIF4EBP2 NAPEPLD CREBRF RAG1 RGS14 ALK APLN RIN1 BBS12 GNB1L LRRK2 EHMT2 ETV5 TIFAB CHRNB1 CPEB3 EIF2AK4 ZFHX3 ATP7A CLN3
34	Cell growth	SEMA6C SEMA4C ULK1 TGFBR1 CDKN1B TRIM32 CDKN2C TCHP NAIF1 SLIT1 DACT3 JADE2 ABL1 SPG11 KAZALD1 EPM2A PARP2 PSRC1 MAP2K5 RB1 PAK1 IMPACT DISC1 TGFBR2 UCN CLSTN1 SMARCA2 KLHL22 BRAT1 TP53 ERBB2 EIF2AK4 SIPA1 SGK3
33	Leukocyte migration	MTUS1 CMKLR1 SELPLG CCL28 MIA3 SYK TMEM102 WNK1 DOCK8 MAPK14 PREX1 NUP85 SWAP70 SLC37A4 NLRP12 IL17RC PTAFR S1PR1 IL16 CNR2 PTPRO GCNT1 IRAK4 TIRAP CD200R1 GLG1 SLC7A8 PIK3CG PLCG1 DOK2 MERTK INPP5D PIK3CD
27	Meiotic cell cycle process	NCAPD2 MRE11 MSH3 RAD50 TOP2A NUF2 CENPC NCAPD3 BUB1 ERCC4 SLX4 MSH5 TTK NCAPH KIF18A SMC2 FANCD2 ATM SGO2 MARF1 MCMDC2 TDRKH EHMT2 FANCM KLHDC3 RAD51D RAD54B
26	Regulation of multi-organism process	APOBEC3F TFAP4 RNF125 CARD8 DHX58 TRIM62 PROX1 TRIM32 TRIM5 SRPK2 RNASEL TARBP2 TRIM8 RNF26 APOBEC3G NOD1 TRIM6 NLRX1 PTAFR TRAF3IP1 PKN2 TOP2A NOTCH1 FAM111A EIF2AK4 TIRAP
26	Detection of stimulus	NLRC4 RTP4 KCNMB3 NOD1 TLR4 TLR1 TLR6 PDE6B ARRB1 PARP1 FFAR4 BACE1 CALM2 CDS1 RFC1 POLD1 POLD3 UNC119 RFC5 TIMELESS KCNIP2 RPA1 PCNA CUL4B CD1D RFC4
22	Maintenance of location	SUFU PLCG1 CLMN TAPT1 CALM2 BBC3 F2RL3 SYNE1 HTR2B TAF8 BARD1 ARL2 PTPRC CAPN3 ABL1 FTO P2RY6 BBS4 OSBPL11 PINK1 UVRAG TONSL
20	Rhythmic process	ID3 NR1D2 PPP1CC DBP CRTC1 CASP2 TIMELESS PROX1 OPRL1 TOP2A PCNA ARRB1 NCOA2 TP53 HTR7 SUV39H2 TEF ATG7 LGR4 ZFHX3
18	Production of molecular mediator of immune response	SASH3 PMS2 GAPT POLQ UNG PTPRC MSH2 SAMHD1 MAPK14 POLM SWAP70 TLR4 ATM MR1 EXO1 ATAD5 TRIM6 RNF168
17	Myeloid cell homeostasis	JAK2 KLF1 ZFP36L1 MAFB ARID4A MAEA ERCC2 MAPK14 SLC37A4 RB1 MERTK INPP5D LDB1 L3MBTL3 HMGB2 PIK3CD IKZF1
16	Circadian rhythm	ID3 NR1D2 PPP1CC DBP CRTC1 TIMELESS PROX1 OPRL1 TOP2A NCOA2 TP53 HTR7 LGR4 ZFHX3 SUV39H2 ATG7
15	Somatic diversification of immune receptors	PMS2 POLQ UNG PTPRC MSH2 SAMHD1 POLM SWAP70 ATM DCLRE1C RAG1 EXO1 ATAD5 RNF168 HMGB2
15	Multi-multicellular organism process	SPHK2 CAD DHODH KLF1 ARID1A ADCY7 MEN1 TGFBR2 UCN PTAFR RXRA EPOR STOX2 LNPEP TFCP2L1
13	Antigen processing and presentation	CD1D NOD1 MR1 WAS RAB27A KIF22 LNPEP KIF18A KIF11 CENPE SEC24D NCF1 AP2A2
12	Leukocyte homeostasis	GAPT MEF2C ABL1 SLC46A2 SIT1 SLC37A4 SLC40A1 DOCK11 MERTK TSC22D3 RAG1 PIK3CD
12	Maintenance of cell number	PCM1 KDM3A PROX1 ARID1A FANCD2 ZFP36L2 TRIM8 FUT10 BCL9L LDB1 NOTCH1 SKI
11	Neurotransmitter secretion	LIN7B RAB3A DTNBP1 MEF2C APBA1 FBXL20 RHOT1 BACE1 GRIN3A PREPL LRRK2
11	Regulation of circadian rhythm	NR1D2 PPP1CC CRTC1 TIMELESS OPRL1 TOP2A TP53 PROX1 ZFHX3 SUV39H2 ATG7
10	Locomotory behavior	SPG11 APBA1 PDE1B OPRL1 NCOA2 ALK LRRK2 ETV5 ZFHX3 ATP7A
9	Pigmentation	RAB27A HPS4 MEF2C VANGL1 ARL6 BBS2 BBS4 ATP7A DTNBP1
8	Synaptic vesicle exocytosis	RAB3A DTNBP1 APBA1 FBXL20 BACE1 GRIN3A PREPL LRRK2
8	Modification of morphology or physiology of other organism	TFAP4 CALM2 RXRA EIF2AK4 NAPEPLD RAB9A ATG7 CASP8
8	Regulation of behavior	UCN MEF2C OPRL1 HTR2B NAPEPLD RAG1 EIF2AK4 ZFHX3
7	Muscle adaptation	GTF2IRD2B MEF2C PARP2 PARP1 PAK1 NOTCH1 CAMK2G
7	Regulation of reproductive process	CDKN1B TTK WDR77 PRKACB PTAFR RXRA NOTCH1
6	Protein folding	NUDCD3 HSPA14 TOR2A PPIL3 FUT10 BAG4
6	Feeding behavior	UCN OPRL1 NAPEPLD APLN BBS12 EIF2AK4
5	Response to estrogen	BRCA1 PELP1 UVSSA SMAD6 TGFBR2
5	Multi-organism cellular process	RNF125 DHX58 NLRX1 SLC22A5 IRF3
5	Intraspecies interaction between organisms	PCM1 BBS4 EIF4EBP2 UCN GNB1L
5	Multi-organism behavior	PCM1 BBS4 EIF4EBP2 UCN GNB1L
5	Regulation of plasma lipoprotein particle levels	LCAT CSK PRKACB AP2A2 APOBR
5	Regulation of hemostasis	TEC SYK USF1 SERPINF2 TLR4
5	Multi-organism localization	NUP133 NUP37 XPO1 NUP85 MVB12B
4	Cell killing	CD1D RAB27A PTPRC DNASE1
4	Leukocyte mediated cytotoxicity	CD1D RAB27A PTPRC DNASE1
4	Behavioral defense response	MEF2C FBXL20 UCN RAG1
4	Rhythmic behavior	OPRL1 NCOA2 TP53 ZFHX3
4	Ovulation cycle	CASP2 OPRL1 PCNA ARRB1
4	DNA methylation involved in gamete generation	DNMT3A PRMT7 TDRKH PICK1
4	Movement in environment of other organism involved in symbiotic interaction	TRIM32 TRIM5 TRIM8 TRIM62
3	Spermatid nucleus differentiation	PYGO2 KDM3A HMGB2
3	Regulation of cell killing	CD1D PTPRC DNASE1
3	Hormone metabolic process	CYP2R1 DHRS3 TRERF1
3	T cell selection	PTPRC SYK CD1D
3	Detoxification	KDM3B TP53INP1 ATP7A
3	Cellular detoxification	KDM3B TP53INP1 ATP7A
2	Response to activity	DNMT3B CAPN3

## Sheet: GO_BP_groups_4hpi_up
N	High level GO category	Genes
655	Regulation of response to stimulus	ATP2C1 EEF1D NEK6 SLC20A1 RHOC CANT1 MALT1 LITAF FLNA MIER1 CFLAR CRLF1 RHBDF1 SPAG9 FYN GPRC5A BID NR1H3 CD44 MAP2K3 TRAF3IP2 SBNO2 TRIB2 PDE8A PHLPP1 TRAF5 CYLD SEH1L TGFB2 IL11 GADD45B PDGFB SLA2 XIAP EMD FLT1 CD276 RIPK2 CCL24 MADD IL23A PPARD VEGFA BCL6 CBLB CISH CCL20 FNDC4 ERRFI1 GADD45A RRAGC TNFAIP3 DUSP1 SOCS2 DUSP4 INHBA PLAU TNFAIP6 G0S2 DEK IL1B BMP2 BCL2L2 RHBDF2 GADD45G ZSWIM6 SESN…
572	Regulation of signaling	ATP2C1 EEF1D NEK6 SLC20A1 RHOC CANT1 MALT1 LITAF FLNA MIER1 CFLAR CRLF1 RHBDF1 SPAG9 GPRC5A BID CD44 MAP2K3 TRAF3IP2 TRIB2 PDE8A PHLPP1 TRAF5 CYLD SEH1L TGFB2 IL11 GADD45B PDGFB SLA2 XIAP EMD FLT1 RIPK2 CCL24 MADD IL23A CBLB CISH CCL20 ERRFI1 GADD45A RRAGC TNFAIP3 DUSP1 SOCS2 DUSP4 INHBA G0S2 IL1B BMP2 BCL2L2 RHBDF2 GADD45G SESN2 SPART IL6ST ANXA1 CNMD SPRY2 SKIL IL36G IL1RN IL36RN IL36B DUSP5 DU…
566	Response to stress	MYH9 PLEK FERMT3 METAP1 ACTG1 FLNA CLIC1 SPAG9 ERCC1 MAP4K5 NR1H3 CD44 MAP2K3 PTGER3 PIK3CB SBNO2 MAP4K4 STK10 HSP90AA1 CXCL2 PHLPP1 PPP1R15A TYRO3 HNRNPM MAP1LC3A RBBP8 ACOD1 RIPK2 NBN RELB DOT1L CCL24 MAP3K8 PPIF MAPK10 HSPA8 SLC11A2 PPARD VEGFA HSPA9 BCL6 CCL20 FNDC4 NFE2L2 RRAGC PRDX1 IFIT3 IFIT2 CCRL2 PLAU TNFAIP6 DEK MT1G MT2A PTGER2 IL1B HSPA2 ATF4 BCL2L2 SESN2 ULBP3 SELENOS RBM17 STK26 AN…
531	Regulation of biological quality	MDGA1 YWHAZ ITGB3 PRDX1 ACTG1 MYH9 PLEK FERMT3 METAP1 FLNA CLIC1 ATP2C1 SLC11A1 NR1H3 PTGER3 PIK3CB ATP1B3 ATP2B1 WDR1 KEAP1 PSEN1 HSP90AA1 GCKR ACOX3 TYRO3 ITPR3 HNRNPM UPB1 KDELR3 GABRE STX4 NBN SNX16 SLC39A14 CDC37 JAK3 STX1A CDC37L1 KANK1 GLRX3 PPIF SLC11A2 PPARD SELENOK RND3 RHOU FOXO3 RHOQ CCRL2 AKR1D1 PLAU MT1G MT2A PTGER2 CCR7 AANAT PPARG ATP13A3 ANXA1 SYNCRIP STX11 HUS1 SCN7A ARPC5L SLC3…
498	Regulation of molecular function	SPAG9 MAP4K5 GPRC5A BID BIRC3 GCLM MAP2K3 NEDD4L TBC1D22B MAP4K4 TRIB2 STK10 KEAP1 TRAF5 CYLD GCKR PPP1R15A GADD45B SERPIND1 TBC1D10A TIMP3 PDGFB XIAP TIMP1 RIPK2 SNX16 DOT1L CCL24 SERPINE1 CCNJ MAP3K8 TBC1D12 CCND1 BIRC2 IL23A CBLB CCL20 ID2 GADD45A GNA13 DUSP1 DUSP4 IL1B GADD45G HIP1R SH3BP5 CCNA1 IRAK2 STK26 ANXA1 SERPINE2 SPRY2 DUSP5 RPTOR TBC1D7 PPRC1 CAST UBASH3B DUSP2 PPP1R15B IL6R SHANK1 …
470	Regulation of multicellular organismal process	MDGA1 YWHAZ RUFY3 NEDD4L PTGER3 SCARF1 FLT1 DVL1 CSF3 IL23A VEGFA HES1 ID2 ERRFI1 PLAU SRGN IL1B TNFSF9 ZSWIM6 ZSWIM4 BHLHE40 ANXA1 CNMD IL36G IL1RN IL36RN IL36B DUSP6 LATS2 CD226 UBASH3B IL6R SHANK1 NLRP3 ANXA5 HEY1 NDEL1 ADRB2 GNG5 KCNE5 GATA2 KCNE1 RFLNB CSF1 MAFF TNFRSF4 HES4 MAFG ZNF335 CNTF IGF2BP2 SMAD7 SERPINE1 ECE1 F3 SERPINE2 IL6 GSTO1 FLNA CALM1 TFPI HIPK2 GAL TFRC FGFR1 EDN1 TGFB2 HSP…
453	Immune system process	FYN TRAF3IP2 SBNO2 STK10 CXCL2 CD276 RIPK2 JAK3 CCL24 CSF3 IL23A VEGFA BCL6 CCL20 PRDX1 IFIT3 IFIT2 CD274 CD80 CCRL2 IRF1 IL1B TNFSF9 CCR7 RAC2 ULBP3 IL6ST ANXA1 LRCH1 IL36G IL1RN IL36RN IL36B IRF4 TLR2 HSPD1 CD226 UBASH3B IL6R CCR5 SH2B2 MAPKAPK2 CXCL3 CXCL5 CXCL1 OTUD4 TET2 CXCL8 MALT1 CXCR6 LIG4 CLCF1 RTKN2 CSF1 IRF7 TNFRSF4 SRC CCL5 CCL3 CCL4 CCL4L2 CCL3L1 IL6 ITGB1 ADAM17 ZC3H12A NR1H3 CD44 …
411	Macromolecule localization	USP36 UBE2D3 RHOU TCP1 RAC2 NAF1 UBE2J2 FZD5 RHBDF1 ZFYVE16 SOAT1 IPO5 TBC1D22B RAB7A SAR1A KEAP1 RAB21 TNPO1 RAB10 SEH1L OSBPL8 NUP188 HSP90AB1 RAB18 TBC1D10A KDELR3 ATP6V1D PRELID3B ARFRP1 MAPRE1 STX4 GDAP1 STX1A SEC61B TBC1D12 GRPEL1 ZPR1 HSPA8 PPARD TMED5 FAM126A ARL4A OPTN RAB22A PCID2 RHBDF2 SELENOS PPARG RAN TIMM17A ANXA1 STX11 RAB1A VPS37B RAB20 PMM2 WDR45B ATP8B2 POLR2D HSPD1 RAB5A SRP19…
401	Regulation of developmental process	MDGA1 YWHAZ RUFY3 NEDD4L SCARF1 FGFR1 FLT1 DVL1 CSF3 IL23A VEGFA HES1 ID2 RND3 ERRFI1 RHOU RHOQ SRGN IL1B TNFSF9 LIF ZSWIM6 ZSWIM4 BHLHE40 ANXA1 CNMD SKIL DUSP6 RHOF CDC42EP2 LATS2 UBASH3B RHOC SHANK1 CDC42EP3 RHOBTB3 HEY1 NDEL1 RHOH JUNB GNG5 JUN GATA2 CDC42EP4 RFLNB CSF1 MAFF HES4 MAFG ZNF335 CNTF NR1H3 SMAD7 NFKB1 PPARG IL6 LPL PTBP1 HIPK2 GAL TFRC EDN1 TGFB2 PDGFB RGCC BLOC1S6 CCL24 SERPINE1 …
386	Regulation of localization	PLD1 ITGB3 USP36 UBE2D3 RHOU TCP1 RAC2 NAF1 UBE2J2 FZD5 RHBDF1 NEDD4L PTGER3 STK10 SAR1A RAB10 HSP90AB1 ITPR3 PDGFB SNX16 ZPR1 PPARD VEGFA RND3 RHBDF2 ZSWIM6 HIP1R ZSWIM4 PPARG SYT6 ANXA1 CD63 LRCH1 RHOF RAB20 STON2 RAB5A HOMER1 UBASH3B RHOC SHANK1 NLRP3 IWS1 ANXA5 RAB8B CACNB3 PRNP KCNE5 KCNE1 TNFRSF4 SRGAP1 PDGFA ARC CCL5 NFKB1 CCR7 GSTO1 ADAM17 FLNA CALM1 RUFY3 NR1H3 GAL ATP1B3 PICALM ACTN2 FG…
384	Cellular component biogenesis	MDGA1 LUC7L MYOM2 NOP16 MRTO4 WDR1 PLD1 RAB7A TP53INP2 SAR1A ESF1 ABLIM1 ATP6V1D MAPRE1 MAP1LC3A RIOK3 EIF4H LIMK1 KANK1 PSMD11 PMP22 PSMD9 NOP2 BYSL SUB1 BRIX1 RPL24 RND3 RHOU RHOQ SRSF6 RAC2 HIP1R HAUS8 UTP3 NIP7 POMP WDR74 URB2 ARPC5L RAB1A COX17 GABARAPL1 RHOF MAP1LC3B UTP4 NOB1 WDR45B POLR2D RAB5A NAF1 CELF1 CDC42EP2 RILPL2 SRP19 ASAP1 DNAAF1 SRSF12 RHOC RRP1 AC010761.1 SHANK1 CDC42EP3 LMOD3…
371	Anatomical structure morphogenesis	SOX8 RUFY3 MYOM2 NEDD4L MAP4K4 WDR1 COCH FLT1 DVL1 FAM20A PMP22 VEGFA COL7A1 HES1 RND3 RHOU RHOQ EFNB2 IL1B RAC2 PALLD ZSWIM6 RARA ZSWIM4 BTBD3 BHLHE40 STK26 ANXA1 CNMD RHOF CDC42EP2 RHOC AC010761.1 SHANK1 CDC42EP3 LMOD3 RHOBTB3 HEY1 RHOH EFNA1 CLIC4 ASXL1 RARG GNG5 FZD4 GATA2 CDC42EP4 RFLNB HES4 NRARP TUBB3 IL6 CTNNB1 HIPK2 GAL LAMB1 TGFB2 MYH9 RGCC CCL24 SERPINE1 KANK1 RAPGEF2 RTN4 F3 ITGB1BP1 …
365	Cellular localization	PLD1 RAB21 ITGB3 USP36 UBE2D3 RHOU TCP1 RAC2 UBE2J2 FZD5 ZFYVE16 IPO5 TBC1D22B PICALM RAB7A AMPH SAR1A TNPO1 RAB10 SEH1L PITPNM3 NUP188 HSP90AB1 ITPR3 RAB18 TBC1D10A KDELR3 ATP6V1D ARFRP1 MAPRE1 STX4 GDAP1 STX1A SEC61B TBC1D12 GRPEL1 ZPR1 HSPA8 DNAJC6 TMED5 MREG AFTPH FAM126A ARL4A OPTN RAB22A PCID2 SELENOS RAN DCTN4 TIMM17A STX11 NUMA1 RAB1A VPS37B RAB20 PMM2 WDR45B POLR2D HSPD1 RAB5A SRP19 UBAS…
350	Response to external stimulus	SLC11A1 NR1H3 SBNO2 CXCL2 MAP1LC3A CCL24 MAPK8 PPARD VEGFA BCL6 CCL20 FNDC4 RRAGC PKD2 IFIT3 IFIT2 CD274 CD80 CCRL2 PLAU TNFAIP6 EFNB2 IL1B CCR7 RAC2 PALLD ZSWIM6 SESN2 ZSWIM4 PER2 ANXA1 IL36G IL1RN IL36RN IL36B GABARAPL1 MAP1LC3B RPTOR UCN2 CCR5 CXCL3 CXCL5 CXCL1 ANXA5 EFNA1 CRADD CXCL8 JUNB CXCR6 JUN CNTF MAP1LC3B2 TUBB3 CCL5 CCL3 CCL4 CCL4L2 SIK1B CCL3L1 OSM PSMA6 SERPINE1 IL23A F3 SELENOS IL6…
331	Cell proliferation	MATK FGFR1 TGFB2 IL11 PDGFB FLT1 JAK3 CCNJ CSF3 AREG CCND1 IL23A VEGFA HBEGF BCL6 CD274 CD80 EREG TNFSF9 LIF CCNA1 BTG1 IL6ST ANXA1 CNMD ABL2 BTG3 FBRS BTG2 IL6R DDR2 TGFA GNG5 CLCF1 RTKN2 TNFRSF4 PDGFA NRARP CRLF2 MTCP1 CNTF CRLF1 KITLG TFRC EDN1 OSM FERMT1 PIM2 TIMP1 RGCC CD276 DOT1L CCL24 AHR RAPGEF2 CYP27B1 NOP2 SOD2 KAT2B IL1A ARHGEF2 ZBTB17 F3 TNFAIP3 ITGB1BP1 NR4A3 IFIT3 INHBA SRSF6 CDKN1A…
326	Multi-organism process	SLC11A1 NR1H3 CXCL2 IFIT3 IFIT2 CD274 TEX14 CD80 ATXN1 IL1B IL36G IL1RN IL36RN IL36B CXCL3 CXCL5 CXCL1 CXCL8 JUNB JUN GGN ASTL TNIP3 TAB2 TRAF3IP2 BCL3 ICAM1 CHMP4B ACOD1 DDX58 MAPK8 IL23A CYP27B1 GAPDH TNFAIP3 TRIM25 IRF1 NECTIN2 GCH1 RSAD2 HAVCR2 IL6 IL10 TLR2 ITGAV TNIP1 ANKRD1 HMGA2 ADAM17 NLRP3 FZD5 ZC3H12A CGAS DDIT4 SERPINB9 BCL2L1 BCL2 BNIP3 IZUMO1 IRF7 CD55 PELI1 CALM1 RPL39 TNF DDX3X ZC…
319	Immune response	FYN TRAF3IP2 SBNO2 CXCL2 CD276 RIPK2 CCL24 IL23A BCL6 CCL20 CD274 CD80 CCRL2 CCR7 ULBP3 ANXA1 TLR2 CD226 IL6R CCR5 SH2B2 MAPKAPK2 CXCL3 CXCL5 CXCL1 OTUD4 CXCL8 MALT1 CXCR6 CCL5 CCL3 CCL4 CCL4L2 CCL3L1 IL1B IL6ST IL6 NR1H3 LCP2 TNIP3 TFRC CYLD TGFB2 ACOD1 KCNN4 LPXN CYP27B1 GAPDH IL1R1 IL18R1 KYNU SFPQ CD58 SLAMF1 TNFAIP3 TRIM25 PSPC1 NECTIN2 RARA GCH1 HAVCR2 SYNCRIP IL10 HSPD1 PTPRJ GBP2 FZD5 ZC3…
318	Catabolic process	USP36 FZD5 UBA6 RNF19A CUL3 NEDD4L MRTO4 PFKP INPP5A TRIB2 UBE2D1 SYNJ2 TP53INP2 ACOX3 SMOX HSP90AB1 HSD3B7 HNRNPM TIMP3 PSMA6 MMP9 MAP1LC3A TIMP1 GLA PSMD7 UBE2S PSMD11 UBE2D3 TRIM2 HSPA8 GAPDH TPI1 PSMD14 GLS KYNU RNF19B RRAGC PRDX1 TNFAIP3 MMP19 PCID2 PSMA1 HELZ2 ADRM1 SESN2 IDO1 UBE2D2 SELENOS AGAP3 LPIN1 DHX34 CTSL SYNCRIP PSMB7 RNF144B RAB1A GABARAPL1 SDSL VPS37B MAP1LC3B GID4 WDR45B POLR2D…
274	Locomotion	PIK3CB WDR1 STK10 PLD1 CXCL2 PDGFB FLT1 ITGB8 CCL24 NEDD9 VEGFA CCL20 RND3 TNFAIP3 CCRL2 SDC4 EFNB2 IL1B CCR7 RAC2 PALLD ZSWIM6 ZSWIM4 ANXA1 CD63 LRCH1 IL36G IL1RN IL36RN IL36B ARPC5L RHOF ITGB1 RHOC CCR5 CXCL3 CXCL5 CXCL1 ANXA5 NDEL1 EFNA1 CXCL8 CXCR6 SRGAP1 PDGFA TUBB3 ITGB3 CCL5 CCL3 CCL4 CCL4L2 CCL3L1 F3 IL6 ADAM17 IL6R RUFY3 CD44 TBX21 FGFR1 EDN1 LAMB1 TGFB2 BAMBI FERMT1 JAG1 RGCC CEMIP SERP…
270	Regulation of immune system process	FYN STK10 CD276 JAK3 CSF3 IL23A VEGFA CD274 CD80 TNFSF9 RAC2 ULBP3 IL6ST ANXA1 LRCH1 TLR2 CD226 UBASH3B IL6R SH2B2 MAPKAPK2 OTUD4 MALT1 CLCF1 CSF1 TNFRSF4 CCL5 IL1B ADAM17 ZC3H12A NR1H3 LCP2 TNIP3 TRAF3IP2 TFRC TGFB2 ACOD1 RIPK2 KCNN4 AHR CREB3 LPXN CCL20 IL1R1 IL18R1 SFPQ TNFAIP3 FOXO3 PSPC1 INHBA TNFSF14 CCR7 LIF NECTIN2 RARA ETS1 HAVCR2 IL6 IL10 HSPD1 PTPRJ RBM15 FZD5 CGAS GPER1 AQP3 POLR3D RE…
246	Response to endogenous stimulus	PDE8A RAB10 TGFB2 TIMP3 SLA2 TIMP1 PPARD CISH ACVR1 RRAGC FOXO3 NR4A3 SOCS2 NR4A1 PTGER2 BMP2 POR SESN2 RARA PPARG SPART LPIN1 ANXA1 SPRY2 SKIL RPTOR UCN2 BMP6 NR4A2 SAFB ANXA5 GPER1 RAB8B JUNB PRNP RARG JUN NRIP1 SSTR2 SLC2A4 RGMA SOCS3 SOCS1 AC099489.1 SRC SMURF1 SMAD7 CCR7 NR1H3 CD44 CTNNA1 FGFR1 PXN ICAM1 BAMBI HSP90AB1 RIPK2 PDCD5 AHR RAPGEF2 ZPR1 CCND1 NR3C1 KAT2B ARHGEF2 ITGB1BP1 UFM1 PMEP…
244	Cell motility	PIK3CB STK10 PLD1 CXCL2 PDGFB FLT1 ITGB8 CCL24 NEDD9 VEGFA CCL20 RND3 TNFAIP3 CCRL2 SDC4 IL1B CCR7 RAC2 ANXA1 CD63 LRCH1 IL36G IL1RN IL36RN IL36B ARPC5L RHOF ITGB1 RHOC CCR5 CXCL3 CXCL5 CXCL1 ANXA5 NDEL1 CXCL8 CXCR6 SRGAP1 PDGFA ITGB3 CCL5 CCL3 CCL4 CCL4L2 CCL3L1 IL6 ADAM17 IL6R RUFY3 CD44 TBX21 FGFR1 EDN1 LAMB1 TGFB2 BAMBI FERMT1 JAG1 RGCC CEMIP SERPINE1 CREB3 DDX58 GTPBP4 ITGB1BP1 GLIPR2 PLAU N…
244	Localization of cell	PIK3CB STK10 PLD1 CXCL2 PDGFB FLT1 ITGB8 CCL24 NEDD9 VEGFA CCL20 RND3 TNFAIP3 CCRL2 SDC4 IL1B CCR7 RAC2 ANXA1 CD63 LRCH1 IL36G IL1RN IL36RN IL36B ARPC5L RHOF ITGB1 RHOC CCR5 CXCL3 CXCL5 CXCL1 ANXA5 NDEL1 CXCL8 CXCR6 SRGAP1 PDGFA ITGB3 CCL5 CCL3 CCL4 CCL4L2 CCL3L1 IL6 ADAM17 IL6R RUFY3 CD44 TBX21 FGFR1 EDN1 LAMB1 TGFB2 BAMBI FERMT1 JAG1 RGCC CEMIP SERPINE1 CREB3 DDX58 GTPBP4 ITGB1BP1 GLIPR2 PLAU N…
227	Leukocyte activation	SBNO2 JAK3 IL23A PRDX1 CD274 CD80 TNFSF9 ULBP3 IL6ST ANXA1 HSPD1 CD226 IL6R MALT1 CLCF1 TNFRSF4 CCR7 ITGB1 ZC3H12A CD44 TFRC CD276 AHR SLAMF1 IL1B TNFSF14 RARA HAVCR2 IL6 IL10 PRKCD CSF2 GPER1 CXCL8 BCL2 LILRB4 CD55 PNP MIF CCL5 CCL3 FGR KMT2E FYN ERCC1 SLC11A1 NR1H3 TNFRSF1B LCP2 PRDM1 CBFB BCL3 GAL JMJD6 NCK2 TBX21 IL4R PSEN1 CYLD TYRO3 MYH9 SLA2 SMAD7 BLOC1S6 RIPK2 NBN NDRG1 IL7 RELB NAMPT GLI…
221	Biological adhesion	MDGA1 MYH9 PLEK FERMT3 METAP1 ACTG1 FLNA CLIC1 CD44 COL5A3 ICAM1 TYRO3 JAK3 ITGB8 IL23A CD274 CD80 PLAU LYPD3 TNFSF9 PALLD IL6ST ANXA1 EMILIN1 ITGB1 UBASH3B PCDH1 IL6R DDR2 PCDH9 ITGB3 CCR7 IZUMO1 TFRC LAMB1 TGFB2 NRP1 FERMT1 JAG1 SMAD7 RGCC CD276 SERPINE1 KANK1 GTPBP4 LPXN VWF VEGFA CD58 ITGB1BP1 WNT1 EFNB2 IL1B TNFSF14 BMP2 NECTIN2 LAMA5 RARA HAVCR2 NT5E IL6 IL1RN ITGAV HSPD1 ADAM17 ITGA5 PLPP3…
220	Cell adhesion	MDGA1 MYH9 PLEK FERMT3 METAP1 ACTG1 FLNA CLIC1 CD44 COL5A3 ICAM1 TYRO3 JAK3 ITGB8 IL23A CD274 CD80 PLAU LYPD3 TNFSF9 PALLD IL6ST ANXA1 EMILIN1 ITGB1 UBASH3B PCDH1 IL6R DDR2 PCDH9 ITGB3 CCR7 IZUMO1 TFRC LAMB1 TGFB2 NRP1 FERMT1 JAG1 SMAD7 RGCC CD276 SERPINE1 KANK1 GTPBP4 LPXN VWF VEGFA CD58 ITGB1BP1 WNT1 EFNB2 IL1B TNFSF14 BMP2 NECTIN2 LAMA5 RARA HAVCR2 NT5E IL6 IL1RN ITGAV HSPD1 ADAM17 ITGA5 PLPP3…
188	Response to abiotic stimulus	ERCC1 HSP90AA1 MAPK8 HSPA8 SLC11A2 VEGFA HSPA9 PKD2 HSPA2 AANAT PER2 ANXA1 POLR2D HSPA13 MECP2 CRADD JUNB JUN BCL3 ENO1 MAP3K20 EEF1D CCND1 IL1A KMO HUS1 TXN MYC CPEB2 DTL SDE2 ANKRD1 HMGA2 ADAM17 BAG3 BACH1 MAPK13 IER5 AQP3 DDIT4 RELA PLK3 AEN NPM1 DCUN1D3 RCSD1 DAXX DDX3X MC1R CFLAR CRY1 FYN ADSS USP2 TNC ATP2B1 PTGS2 EDN1 DNAJA1 ICAM1 HSP90AB1 NFKBIA NFAT5 TRPA1 RELB NAMPT MTPN STX1A NFKB1 MAP…
180	Immune effector process	SBNO2 IL23A IFIT3 IFIT2 ULBP3 ANXA1 CD226 TNFRSF4 IL1B ADAM17 TRAF3IP2 TFRC TGFB2 DDX58 IL1R1 IL18R1 SLAMF1 IRF1 NECTIN2 RARA RSAD2 HAVCR2 IL6 IL10 HSPD1 FZD5 ZC3H12A CGAS DDIT4 BCL2 BNIP3 IRF7 CD55 TNF ZCCHC3 CCL3 PIK3R6 FGR KMT2E ERCC1 SLC11A1 TNFRSF1B BCL3 WDR1 TBX21 IL4R PSEN1 CD59 ICAM1 SMAD7 RIOK3 RIPK2 NBN RELB SELENOK BCL6 PRDX1 NR4A3 TRIM25 ZBTB1 RAC2 IL2RA RC3H1 HLX IRF4 ITGAX NFKBIZ NL…
180	System process	MYOM2 PTGER3 GABRE ATXN1 SCN7A SHANK1 LMOD3 ADRB2 PRNP KCNE5 KCNE1 ECE1 GSTO1 FLNA CALM1 GAL EDN1 TGFB2 ITGB1BP1 ADM PTPRJ GPER1 C1QTNF1 CCL3 CFLAR GTF2IRD1 JARID2 CRY1 FYN NR1H3 TNFRSF1B UBA6 MAP2K3 ATP2B1 LMCD1 PTGS2 PICALM ACTN2 FGFR1 PSEN1 IGSF9B SNX10 ICAM1 EZR TMEM38B ITPR3 TIMP3 COCH SMAD7 NBN TRPA1 KCNN4 NAMPT MTPN STX1A EZH2 DVL1 GLRX3 SLC11A2 PPARD HBEGF GLS ID2 ERRFI1 NR4A3 PHF24 EGR2 …
175	Anatomical structure formation involved in morphogenesis	MYOM2 WDR1 FLT1 DVL1 FAM20A PMP22 VEGFA HES1 IL1B BHLHE40 ANXA1 CNMD LMOD3 CLIC4 GNG5 GATA2 HES4 NRARP IL6 CTNNB1 HIPK2 TGFB2 MYH9 RGCC SERPINE1 F3 ITGB1BP1 INHBA NR4A1 AGO2 EFNB2 PPARG COL4A2 PIM1 FZD5 ZC3H12A CXCL8 SOX7 EGR3 TNF CFLAR SOX8 TNFRSF12A ERCC1 PLEKHO1 EHD2 CUL3 PIK3CB SBNO2 BCL3 JMJD6 PTGS2 NFKB2 IL4R FGFR1 EDN1 PSEN1 B4GALT1 NRP1 KLF5 RASIP1 MTPN COBL CCL24 GLI3 SHB EHD1 PERP BYSL …
173	Immune system development	SBNO2 JAK3 CSF3 IL23A TNFSF9 ANXA1 UBASH3B TET2 LIG4 RTKN2 CSF1 SRC ITGB1 KITLG TFRC ACOD1 VEGFA FOXO3 INHBA LIF RARA PPARG ETS1 DYRK3 HSPD1 RBM15 CSF2 WNT10B AC073611.1 GATA2 LILRB4 PNP TNF LILRB3 CCL3 KMT2E JARID2 ERCC1 PRDM1 CBFB BCL3 JMJD6 WDR1 TBX21 PICALM NFKB2 IL4R PSEN1 PHLPP1 CYLD SNX10 TYRO3 NFKBIA JAG1 SMAD7 RIPK2 NBN IL7 RELB GLI3 SLC11A2 SH2B3 CD83 VNN1 HSPA9 BCL6 HES1 IL18R1 ID2 NFE…
173	Cell cycle process	ERCC1 MAPRE1 NBN CCNJ CCND1 PHF13 TEX14 NAA50 UXT HAUS8 CCNA1 ANXA1 ESPL1 HUS1 NUMA1 LATS2 PTTG1 VCP NDEL1 CRADD CDK1 PLK3 ANKLE2 NPM1 SEPT10 HUS1B RPA4 ID2 EDN1 ABCB1 MAP3K20 TGFB2 PDGFB PIM2 RGCC FZR1 UBE2S KAT2B GADD45A ZBTB17 NEK6 INHBA CDKN1A IRF1 CEP250 SBDS NOTCH2 MYC DYRK3 SDE2 CDKN2A HMGA2 RHOC TGFA CTNNB1 CXCL8 PTEN FLNA ZNF655 MIF PINX1 KMT2E BID NSUN2 SPAG5 FGFR1 MYH9 TUBB1 RBBP8 EZH2…
168	Reproduction	ERCC1 TEX14 ANXA1 ESPL1 HUS1 GNRH1 PTTG1 GGN ASTL HUS1B RPA4 HAVCR2 IZUMO1 FKBP4 SOX8 BIRC3 NSUN2 TNC CTNNA1 KITLG PRDM1 YBX3 ACSL4 AFF4 PTGS2 RBM7 IL4R EDN1 B4GALT1 ICAM1 DLD TYRO3 CREM HSP90AB1 MYH9 MMP9 RBBP8 FNDC3A NBN SPAG1 FZR1 NAMPT GLI3 EIF4H AREG CCND1 BIRC2 PPARD PPP2CA BCL6 HES1 IL1A ACVR1 ASH1L SLC2A1 FOXO3 PKD2 TCP1 MASTL EGR1 RNF2 INHBA MMP19 TNFAIP6 CKS2 SNAI1 NDP EREG IL1B FOSB HS…
168	Reproductive process	ERCC1 TEX14 ANXA1 ESPL1 HUS1 PTTG1 GGN ASTL HUS1B RPA4 HAVCR2 IZUMO1 FKBP4 SOX8 BIRC3 NSUN2 TNC CTNNA1 KITLG PRDM1 YBX3 ACSL4 AFF4 PTGS2 RBM7 IL4R EDN1 B4GALT1 ICAM1 DLD TYRO3 CREM HSP90AB1 MYH9 MMP9 RBBP8 FNDC3A NBN SPAG1 FZR1 NAMPT GLI3 EIF4H AREG CCND1 BIRC2 PPARD PPP2CA BCL6 HES1 IL1A ACVR1 ASH1L SLC2A1 FOXO3 PKD2 TCP1 MASTL EGR1 RNF2 INHBA MMP19 TNFAIP6 CKS2 SNAI1 NDP EREG IL1B FOSB HSPA2 LI…
157	Regulation of locomotion	STK10 PDGFB VEGFA RND3 RAC2 ZSWIM6 ZSWIM4 ANXA1 LRCH1 RHOF RHOC ANXA5 SRGAP1 PDGFA CCL5 F3 CCR7 ADAM17 RUFY3 FGFR1 EDN1 LAMB1 TGFB2 JAG1 FLT1 RGCC CEMIP CCL24 SERPINE1 CREB3 DDX58 GTPBP4 CCL20 ITGB1BP1 GLIPR2 PLAU EFNB2 IL1B PPARG DOCK10 PTPRJ FERMT3 TIAM1 MMP14 ZC3H12A DLC1 CRK MECP2 ROR2 CLIC4 CSF1 FLNA ADARB1 MIF CCL3 CCL4 FGR CTNNA1 KITLG PTGS2 OSBPL8 NRP1 CORO1C IL23A PPARD HBEGF DPYSL3 SELE…
156	Response to biotic stimulus	SLC11A1 NR1H3 CXCL2 IFIT3 IFIT2 CD274 CD80 IL1B IL36G IL1RN IL36RN IL36B CD226 CXCL3 CXCL5 CXCL1 CXCL8 JUNB JUN TNIP3 TAB2 TRAF3IP2 BCL3 ACOD1 DDX58 MAPK8 IL23A CYP27B1 GAPDH TNFAIP3 IRF1 SELENOS GCH1 RSAD2 IL6 IL10 TLR2 HSPD1 ANKRD1 ADAM17 NLRP3 FZD5 ZC3H12A CGAS DDIT4 SERPINB9 BCL2 EIF2AK3 BNIP3 IRF7 CD55 PELI1 RPL39 TNF DDX3X ZCCHC3 CCL5 CCL3 FGR CFLAR TFPI TNFRSF1B SBNO2 PTGS2 NFKB2 IL4R EDN1…
151	Growth	COCH COL7A1 ANXA1 DUSP6 OSGIN1 RPTOR LATS2 SHANK1 OSGIN2 NEDD4L GAL ENO1 EDN1 TGFB2 BCL6 RTN4 INHBA CDKN1A MT1G NOTCH2 PIM1 CDKN2A PTPRJ MMP14 BCL2 SERTAD2 TSPYL2 SERTAD1 SMURF1 DDX3X CFLAR TNFRSF12A JARID2 ERCC1 TNC YBX3 FGFR1 RAB21 HSP90AA1 EZR TMEM38B HSP90AB1 NRP1 OSM ADNP2 KLF5 NBN IL7 MTPN COBL EZH2 GLI3 EIF4H LIMK1 DVL1 AREG ZPR1 EIF4G2 SLC1A2 NEDD9 PPARD HBEGF CISH NRP2 FOXO3 SOCS2 RBBP6 …
150	Response to other organism	SLC11A1 NR1H3 CXCL2 IFIT3 IFIT2 CD274 CD80 IL1B IL36G IL1RN IL36RN IL36B CXCL3 CXCL5 CXCL1 CXCL8 JUNB JUN TNIP3 TAB2 TRAF3IP2 BCL3 ACOD1 DDX58 MAPK8 IL23A CYP27B1 GAPDH TNFAIP3 IRF1 GCH1 RSAD2 IL6 IL10 TLR2 ANKRD1 ADAM17 NLRP3 FZD5 ZC3H12A CGAS DDIT4 SERPINB9 BCL2 BNIP3 IRF7 CD55 PELI1 RPL39 TNF DDX3X ZCCHC3 CCL5 CCL3 FGR CFLAR TFPI TNFRSF1B SBNO2 PTGS2 NFKB2 IL4R EDN1 SEH1L RGS1 ICAM1 COCH NFKBI…
140	Regulation of cell adhesion	MDGA1 JAK3 IL23A CD274 CD80 PLAU TNFSF9 IL6ST ANXA1 EMILIN1 IL6R DDR2 CCR7 TFRC TGFB2 NRP1 JAG1 SMAD7 RGCC CD276 SERPINE1 KANK1 GTPBP4 LPXN VEGFA ITGB1BP1 WNT1 IL1B TNFSF14 BMP2 RARA HAVCR2 IL6 IL1RN ITGAV HSPD1 FERMT3 PDPN DLC1 DAPK3 EFNA1 CXCL8 C1QTNF1 LILRB4 CD55 PNP TNF MMP12 CCL5 TNC PIK3CB CBFB TBX21 IL4R CYLD ICAM1 FERMT1 RIPK2 IL7 GLI3 SH2B3 CD83 VNN1 SELENOK BCL6 HES1 NR4A3 SDC4 EFNB2 IR…
134	Interspecies interaction between organisms	ICAM1 CHMP4B GAPDH TRIM25 NECTIN2 RSAD2 ITGAV TNIP1 HMGA2 ZC3H12A CXCL8 BCL2L1 JUN CALM1 TNF CHMP1B CCL5 CCL3 CCL4 CFLAR FYN VIM NEDD4L IPO5 TFRC KEAP1 TNPO1 TYRO3 NFKBIA UBE2I EIF4H CREB3 DDX58 DDX5 HSPA8 CCDC86 KAT2B NFE2L2 IVNS1ABP SLAMF1 NRP2 TCP1 CD80 EFNB2 CCNT1 ULBP3 RAN IL6ST SYNCRIP TANK IL10 ABI1 PSMB7 MYC ABI2 NPC1 RPTOR HSPD1 STOM ITGB1 EIF4E BICD1 ELOC MORC3 CCR5 ITGA5 EIF4A1 RBM15 I…
131	Regulation of cellular component biogenesis	MDGA1 PLD1 SAR1A LIMK1 KANK1 SUB1 ARPC5L RAB5A CDC42EP2 ASAP1 CDC42EP3 SYNPO2 CDC42EP4 CCR7 CTNNB1 BID FNIP2 USP36 HSP90AA1 NRP1 MAPRE1 RIOK3 RGCC MTPN CCL24 CSF3 VEGFA KAT2B PLEK CAMSAP2 ITGB1BP1 RHOQ PMEPA1 VASP HSPA2 SNX9 CAMSAP1 DNAJB1 FHOD1 ABI2 DNAJA4 MMP3 SAMD8 CSF2 DLC1 VCP DAPK3 PPM1E FOSL1 JUN MITF MMP1 TNF DDX3X FKBP4 ERCC1 GPC4 CYLD RRN3 ICAM1 TRIM9 KLF5 COBL STX1A BIRC2 CORO1C DPYSL3…
107	Activation of immune response	FYN CD276 TLR2 CD226 SH2B2 MAPKAPK2 OTUD4 MALT1 NR1H3 LCP2 TNIP3 RIPK2 KCNN4 LPXN SFPQ TNFAIP3 PSPC1 NECTIN2 HSPD1 PTPRJ ZC3H12A CGAS RELA LILRB4 CD55 ZCCHC3 PSEN1 CYLD CD59 TYRO3 NFKBIA ERBIN RTN4 NR4A3 IRF1 CCR7 IRAK2 RSAD2 HAVCR2 RC3H1 IRF4 NFKBIZ TNIP1 MFHAS1 BRAF CACNB3 TNIP2 PRNP KLHL6 PTPN2 RPS6KA3 PAWR IRF7 PELI1 RAB7B IL1B PRKCH UFD1 WDFY1 EZR RIOK3 RGCC DDX58 BCL2 UBE2N NPLOC4 PDE4B IRG…
107	Multi-organism reproductive process	TEX14 GGN ASTL HAVCR2 IZUMO1 FKBP4 SOX8 ERCC1 BIRC3 NSUN2 PRDM1 YBX3 ACSL4 AFF4 PTGS2 IL4R EDN1 B4GALT1 DLD TYRO3 CREM MMP9 FNDC3A SPAG1 NAMPT EIF4H PPARD BCL6 ACVR1 ASH1L SLC2A1 FOXO3 TCP1 MASTL RNF2 INHBA MMP19 TNFAIP6 EREG FOSB HSPA2 LIF VGF NECTIN2 MAS1 RARA RAN KRAS CATSPERB SYT6 PHC2 ETS1 SERPINE2 EDNRB SKIL MYC TAF4B ADCY10 LHFPL2 PAM GNRH1 HERC4 ADM CELF1 ITGB1 TRIM36 SPTBN4 ITGA5 CAPN2 H…
101	Taxis	CXCL2 CCL24 VEGFA CCL20 CCRL2 EFNB2 IL1B CCR7 RAC2 PALLD ZSWIM6 ZSWIM4 ANXA1 IL36G IL1RN IL36RN IL36B CCR5 CXCL3 CXCL5 CXCL1 EFNA1 CXCL8 CXCR6 TUBB3 CCL5 CCL3 CCL4 CCL4L2 CCL3L1 F3 IL6 ADAM17 IL6R FGFR1 PDGFB FLT1 CREB3 SBDS PTPRJ CSF1 PDGFA MIF EDN1 NRP1 HSD3B7 SERPIND1 GLI3 DVL1 IL23A RPL24 ID2 NRP2 NR4A3 EGR2 TNFSF14 VASP P2RX4 TIAM1 ITGA2 DRGX GREM1 CRK ALCAM B3GNT2 OXSR1 AKIRIN1 PTPN2 ANO6 P…
100	Regulation of growth	DUSP6 OSGIN1 RPTOR LATS2 OSGIN2 NEDD4L GAL ENO1 EDN1 TGFB2 BCL6 RTN4 INHBA CDKN1A MT1G NOTCH2 PIM1 CDKN2A PTPRJ MMP14 BCL2 SERTAD2 TSPYL2 SERTAD1 SMURF1 DDX3X TNFRSF12A JARID2 YBX3 FGFR1 RAB21 EZR NRP1 OSM ADNP2 IL7 MTPN LIMK1 ZPR1 EIF4G2 NEDD9 PPARD HBEGF CISH SOCS2 MORF4L2 POR SESN2 PPARG SPART SERPINE2 HLX IL10 CREG1 CELF1 HMGA2 SAV1 GPAT4 SPTBN4 SAFB DCSTAMP NDEL1 GREM1 STAT3 ADRB2 CDK1 LPAR3…
95	Developmental process involved in reproduction	ANXA1 FKBP4 SOX8 ERCC1 NSUN2 TNC CTNNA1 KITLG PRDM1 YBX3 AFF4 PTGS2 B4GALT1 ICAM1 DLD TYRO3 HSP90AB1 FNDC3A GLI3 AREG CCND1 BIRC2 PPARD HES1 IL1A ACVR1 ASH1L FOXO3 PKD2 RNF2 MMP19 SNAI1 NDP EREG IL1B HSPA2 LIF VGF BCL2L2 NECTIN2 MAS1 RARA RAN SERPINE2 IL10 MYC TAF4B ETNK2 LHFPL2 GNRH1 ADM CELF1 ARID5B BMP6 MMP14 RBM15 H3F3A FZD5 RHOBTB3 CSF2 MEI1 CTNNB1 FEM1B MAP2K1 ROR2 JUNB BCL2L1 BCL2 PTEN CEB…
94	Developmental growth	COCH COL7A1 ANXA1 DUSP6 LATS2 SHANK1 NEDD4L GAL EDN1 TGFB2 RTN4 PIM1 SMURF1 CFLAR TNFRSF12A JARID2 ERCC1 TNC YBX3 FGFR1 RAB21 HSP90AA1 EZR TMEM38B HSP90AB1 NRP1 KLF5 NBN IL7 MTPN COBL EZH2 GLI3 EIF4H LIMK1 DVL1 AREG ZPR1 EIF4G2 SLC1A2 PPARD NRP2 FOXO3 SOCS2 RBBP6 CDKN1A EREG SBDS PTPN12 POR NINJ1 RARA SPART UNC79 SPRY2 HLX ETNK2 SLC25A25 ADM CELF1 ITGB1 ARID5B SAV1 FZD7 TIAM1 GPAT4 SPTBN4 DDR2 H3…
90	Leukocyte migration	STK10 CXCL2 CCL24 VEGFA CCL20 IL1B RAC2 ANXA1 LRCH1 IL36G IL1RN IL36RN IL36B CXCL3 CXCL5 CXCL1 CXCL8 CCL5 CCL3 CCL4 CCL4L2 CCL3L1 CCR7 IL6 ADAM17 IL6R TBX21 PDGFB FLT1 CREB3 SBDS CSF1 TNF MIF KITLG WDR1 EDN1 B4GALT1 ICAM1 HSD3B7 MMP9 IL23A SELENOK IL1R1 TNFSF14 P2RX4 EMILIN1 MMP14 ITGA2 GREM1 CRK ROR2 JAGN1 OXSR1 AKIRIN1 ANO6 PDE4B SERPINE1 ADTRP DUSP1 ADGRE2 EDNRB ITGB1 TNFRSF18 TGFB2 MYH9 FYN C…
78	Multicellular organism reproduction	TEX14 GGN HAVCR2 IZUMO1 SOX8 ERCC1 BIRC3 NSUN2 PRDM1 YBX3 ACSL4 AFF4 PTGS2 IL4R EDN1 B4GALT1 DLD TYRO3 CREM FNDC3A PPARD BCL6 ACVR1 ASH1L FOXO3 MASTL EGR1 RNF2 INHBA MMP19 TNFAIP6 EREG HSPA2 LIF NECTIN2 MAS1 RARA RAN CATSPERB PHC2 ETS1 ANXA1 SERPINE2 EDNRB SKIL MYC TAF4B ADCY10 PAM GNRH1 HERC4 CELF1 ITGB1 H3F3A SFMBT1 SLC4A2 MEI1 CTNNB1 JUNB BCL2L1 BCL2 PTEN SLC2A14 AGFG1 FZD4 FOSL1 UMODL1 NRIP1 …
77	Sexual reproduction	TEX14 GGN ASTL IZUMO1 SOX8 ERCC1 BIRC3 NSUN2 PRDM1 YBX3 AFF4 PTGS2 IL4R B4GALT1 DLD TYRO3 CREM FNDC3A SPAG1 EIF4H BCL6 ACVR1 ASH1L FOXO3 TCP1 MASTL RNF2 INHBA MMP19 TNFAIP6 EREG HSPA2 VGF NECTIN2 MAS1 RARA RAN CATSPERB SYT6 PHC2 SERPINE2 EDNRB SKIL MYC TAF4B ADCY10 LHFPL2 HERC4 CELF1 ITGB1 TRIM36 SPTBN4 H3F3A SFMBT1 SLC4A2 MEI1 CTNNB1 STAT3 CLIC4 BCL2L1 BCL2 PTEN SLC2A14 AGFG1 FOSL1 UMODL1 NRIP1 …
77	Multicellular organismal reproductive process	TEX14 GGN HAVCR2 SOX8 ERCC1 BIRC3 NSUN2 PRDM1 YBX3 ACSL4 AFF4 PTGS2 IL4R EDN1 B4GALT1 DLD TYRO3 CREM FNDC3A PPARD BCL6 ACVR1 ASH1L FOXO3 MASTL EGR1 RNF2 INHBA MMP19 TNFAIP6 EREG HSPA2 LIF NECTIN2 MAS1 RARA RAN CATSPERB PHC2 ETS1 ANXA1 SERPINE2 EDNRB SKIL MYC TAF4B ADCY10 PAM GNRH1 HERC4 CELF1 ITGB1 H3F3A SFMBT1 SLC4A2 MEI1 CTNNB1 JUNB BCL2L1 BCL2 PTEN SLC2A14 AGFG1 FZD4 FOSL1 UMODL1 NRIP1 SSTR2 S…
70	Autophagy	USP36 FZD5 TP53INP2 MAP1LC3A HSPA8 RRAGC SESN2 RAB1A GABARAPL1 MAP1LC3B WDR45B VCP FUNDC2 MAP1LC3B2 OPTN IL10 GPSM1 ZC3H12A DEPP1 STAT3 ADRB2 PLK3 PIK3CB RAB7A PSEN1 CHMP4B PIM2 RIPK2 CDC37 NAMPT STBD1 RMC1 NPC1 BAG3 UBQLN4 BCL2 SYNPO2 BNIP3 SMURF1 VDAC1 PLEKHM1 IRGM GNAI3 LAMP3 RASIP1 EIF4G2 MCL1 BOK SEC22B MTMR9 ATP6V1D ATP6V1A ATP6V1G1 ATP6V1B2 TAB2 HSP90AA1 RHEB PRKAG2 MAPK8 GAPDH VPS37B RPTO…
70	Cell growth	OSGIN1 RPTOR OSGIN2 NEDD4L GAL ENO1 EDN1 TGFB2 BCL6 RTN4 INHBA CDKN1A CDKN2A PTPRJ MMP14 BCL2 SERTAD2 TSPYL2 SERTAD1 SMURF1 DDX3X TNFRSF12A RAB21 HSP90AA1 HSP90AB1 NRP1 ADNP2 MTPN COBL LIMK1 DVL1 EIF4G2 PPARD HBEGF NRP2 SOCS2 SESN2 PPARG SPART EMP1 SERPINE2 EMP3 ITGB1 TIAM1 DCSTAMP NDEL1 GREM1 AKAP13 LPAR3 SLC25A33 RARG SFN RGMA NANOS1 GDI1 CYP27B1 H3F3B ADAM17 H3F3A CTNNB1 DCUN1D3 H3F3C TAF9 RUF…
64	Behavior	ATXN1 PRNP CCL3 UBA6 USP2 HIPK2 GAL PTGS2 PICALM PSEN1 ITPR3 DVL1 SLC1A2 SLC11A2 GLS ID2 NR4A3 EGR1 EGR2 ADORA2A IDO1 KRAS UNC79 P2RX4 SERPINE2 NPC1 EIF4A3 ITGB1 SLC7A11 EIF4E HOMER1 NR4A2 SLC16A1 BRAF RCAN1 BTG2 CSTB SPTBN4 ITGA5 SHANK1 CAPN2 CSF2 HPRT1 NAV2 STAT3 MECP2 BCL2 PTEN CEBPB FZD4 FOSL1 GCNT4 JUN GM2A MAFG ADARB1 ARC VDAC1 SHANK3 NRXN2 AHI1 TLR2 ABL2 FYN
62	Regulation of multi-organism process	ASTL TRAF3IP2 ACOD1 IL23A GAPDH TRIM25 NECTIN2 RSAD2 ITGAV HMGA2 ZC3H12A CGAS CXCL8 JUN CD55 TNF ZCCHC3 CCL5 CCL3 CCL4 B4GALT1 RIPK2 DDX5 HSPA8 SELENOK INHBA IL1B IL2RA HAVCR2 EDNRB IL10 LHFPL2 STOM BMP6 BCL2 MIF MMP12 DTX3L UFD1 PABPC1 RAB7A LAMP3 CHMP4B RIOK3 TIMP1 DDX58 TNFAIP3 OPTN AGO2 VPS37B PPID TRIB1 PDE12 NPLOC4 KPNA2 ADARB1 DDX3X CCNT1 BIRC3 BIRC2 POLR2D TNIP1
53	Maintenance of location	KEAP1 ITPR3 KDELR3 PPARD PPARG UBASH3B ANXA5 NFKB1 CCR7 GSTO1 CALM1 OSBPL8 NFKBIA CEMIP PKD2 IL1B HILPDA MORC3 CCR5 ZC3H12A STARD4 GPER1 LETM1 INSIG1 TNF CCL3 CRY1 NR1H3 DGAT2 TMEM38B TRPA1 EHD1 TXN TTC39B PTPN2 NRIP1 RASA3 GM2A SOAT1 ARHGAP21 ITGAV LPL FLNA ITGB3 SRGN BCL3 EZR IL6 IL10 SHANK1 FLNB NFKBIE SPTBN4
51	Rhythmic process	ID2 AANAT PER2 NRIP1 ARNTL2 BHLHE40 USP7 NFYA CRY1 USP2 NFKB2 PHLPP1 TYRO3 CREM RELB NAMPT EZH2 AHR MAPK8 DDX5 MAPK10 KAT2B SFPQ FOXO3 EGR1 PSPC1 EGR2 MMP19 EREG ADORA2A ATF4 PPARG ETS1 ANXA1 PAM GNRH1 NOCT KLF10 CSF2 PTEN FZD4 JUN CLDN4 SRC TOP1 INHBA CDK1 NR1H3 TGFB2 SERPINE1 EGR3
40	Multi-multicellular organism process	GGN HAVCR2 FKBP4 PRDM1 ACSL4 PTGS2 EDN1 B4GALT1 MMP9 NAMPT PPARD ASH1L SLC2A1 FOSB LIF RARA KRAS ETS1 SERPINE2 PAM GNRH1 ADM ITGA5 CAPN2 H3F3A ITGA2 JUNB FOSL1 THBD CLDN4 CYP27B1 TIMP1 AGO2 ACOD1 BCL2 BYSL IL1B PZP IDO1 MAFF
36	Production of molecular mediator of immune response	CD226 LIG4 TNFRSF4 TFRC TGFB2 IL1R1 IL18R1 IL1B IL6 IL10 HSPD1 FZD5 CD55 TNF ERCC1 SLC11A1 TNFRSF1B TRAF3IP2 TBX21 IL4R SMAD7 NBN DDX58 BCL6 NR4A3 RSAD2 NLRP3 CGAS DDX21 IL7R CLCF1 MIF STX4 TLR2 MALT1 JAK3
36	Methylation	NSUN2 NOP2 PHF1 THADA TRMT5 WTAP IWS1 TRMT61A ZNF335 CTNNB1 GSPT1 DOT1L EZH2 ASH1L ETF1 SNRPB RBM15 MECP2 TRMT10C BEND3 KMT2E JARID2 PRDM1 PRDM2 RLF BTG2 WDR4 BMT2 METTL7B MLLT6 MYC TET2 ZNF274 FAM129B GSTO1 GATAD2A
34	Protein folding	FKBP4 DNAJC25 CDC37 CDC37L1 PPIF HSPA8 HSPA9 HSPA2 DNAJB1 DNAJB5 HSPD1 HSPA13 DNAJB4 PPID DNAJA4 HSP90AA1 DNAJA1 PDRG1 HSP90AB1 GRPEL1 CHORDC1 TCP1 HSPH1 PDCD5 MPDU1 SACS BAG3 GNAI3 PSMC1 DNAJC2 GNAI1 NGLY1 VCP GAK
34	Circadian rhythm	ID2 AANAT PER2 NRIP1 ARNTL2 BHLHE40 USP7 CRY1 USP2 PHLPP1 CREM RELB NAMPT EZH2 SFPQ EGR1 PSPC1 ADORA2A ATF4 NOCT KLF10 CSF2 PTEN JUN CLDN4 TOP1 CDK1 AHR MAPK8 MAPK10 PPARG NR1H3 SERPINE1 EGR3
32	Myeloid cell homeostasis	JAK3 ANXA1 FOXO3 INHBA ETS1 IL6 DYRK3 HCAR2 KMT2E KITLG JMJD6 HOXB6 SLC11A2 SH2B3 BCL6 ID2 PRDX1 AMPD3 ITPKB SLC7A11 PKNOX1 PTPN2 ZBTB7A GATA2 PDE4B PIK3CB HSPA9 MFHAS1 STAT3 HIPK2 VEGFA ADAM17
26	Hormone metabolic process	AKR1D1 AANAT PCSK6 FURIN DHRS9 NFKB1 CYP27B1 ECE1 IL1B BMP2 BMP6 TNF DGAT2 GAL FGFR1 EGR1 POR ADM SAFB ATP1A1 SCG5 MECP2 GCNT4 DHRS11 TSPOAP1 STARD3NL
25	Antigen processing and presentation	SLC11A1 ICAM1 RELB CCR7 AP3B1 RAB10 RAB8B RAB7A PSMC1 PSMA6 PSMD7 PSMD11 PSMD9 SEC24A PSMD14 PSMA1 DCTN4 CTSL PSMB7 ITGAV AP1S3 RILP DYNC1H1 PSMD12 SEC22B
22	Maintenance of cell number	MED15 EZH2 HES1 FOXO3 LIF MED10 EIF4E SAV1 KLF10 FZD7 BRAF STAT3 LIG4 ZHX2 GATA2 LBH JAG1 HMGA2 GNL3 NOTCH2 POLR2D CTNNB1
21	Leukocyte homeostasis	JAK3 ANXA1 TNFRSF4 IL6 HCAR2 KITLG SH2B3 TNFAIP3 IL2RA RC3H1 SKIL ITPKB SLC7A11 SH2B2 BCL2 PDE4B MIF PIK3CB DOCK10 ADAM17 TNFSF14
21	Regulation of circadian rhythm	PER2 USP7 CRY1 ARNTL2 USP2 PHLPP1 CREM EZH2 ID2 SFPQ PSPC1 ADORA2A BHLHE40 NOCT KLF10 CSF2 CDK1 MAPK8 MAPK10 PPARG NR1H3
21	Detoxification	PRDX1 MT1G MT2A MT1E MT1X MT1F MT1H MT1A MT1M SESN2 TNF PTGS2 SOD2 NFE2L2 SELENOS TXN GSTO1 SLC30A1 TXNRD1 SRXN1 GCH1
21	Regulation of hemostasis	PLAU ANXA5 SERPINE1 F3 SERPINE2 TFPI PDGFB PDPN C1QTNF1 PDGFA SH2B3 PLEK NFE2L2 UBASH3B PRKCD THBD ADTRP ANO6 PLAUR EDN1 SERPINB2
20	Neurotransmitter secretion	STX4 STX1A STX11 STX3 PSEN1 TRIM9 NCS1 DVL1 KMO RAP1B ADORA2A BRAF SLC30A1 CALM1 RAB5A NRXN2 GPER1 BLOC1S6 TSPOAP1 HSPA8
19	Modification of morphology or physiology of other organism	GAPDH TNIP1 HMGA2 ZC3H12A BCL2L1 JUN CALM1 CCL5 CCL3 CCL4 HSPA8 MYC STOM SERPINB9 HIPK2 CCNT1 ITGAV KPNA2 KPNA4
19	Meiotic cell cycle process	ERCC1 TEX14 ESPL1 HUS1 PTTG1 HUS1B RPA4 NSUN2 MYH9 FZR1 MASTL CKS2 EREG HSPA2 LIF MEI1 GPR3 PIM2 CCNA1
18	Locomotory behavior	UBA6 USP2 HIPK2 ID2 EGR1 ADORA2A IDO1 NPC1 NR4A2 RCAN1 CSTB SPTBN4 HPRT1 NAV2 MECP2 PTEN FZD4 SHANK3
17	Detection of stimulus	PKD2 KCNMB1 TLR2 HMGA2 FYN TRPA1 PHF24 SERPINE2 ITGA2 DRGX CACNB3 OR2B11 CALM1 METAP2 DTL NLRP3 METAP1
17	Regulation of reproductive process	ASTL B4GALT1 FZR1 INHBA SNAI1 LIF EDNRB LHFPL2 GNRH1 CTNNB1 UMODL1 PHLDA2 GPR3 SRC TIMP1 AGO2 DUSP1
16	Response to estrogen	AC099489.1 TRIM25 RARA ARID5A CTNNA1 GAL IL4R GLI3 CCND1 PPARG MYC OCSTAMP MMP14 RCAN1 CYP27B1 SERPINB9
15	Cell killing	ULBP3 CD226 GAPDH NECTIN2 PIK3R6 HSP90AB1 IL23A PRDX1 HAVCR2 HPRT1 CRK IL7R SERPINB9 SLAMF7 ICAM1
15	Response to activity	CRY1 GCLM EDN1 PPARD MAS1 KDM6B COL4A2 IL10 SLC25A25 BMP6 ITGA2 CDK1 PTEN METRNL MTFP1
14	Synaptic vesicle exocytosis	STX4 STX1A STX11 STX3 PSEN1 TRIM9 NCS1 DVL1 RAP1B ADORA2A BRAF CALM1 RAB5A BLOC1S6
14	Ovulation cycle	TYRO3 FOXO3 EGR1 MMP19 EREG ETS1 ANXA1 PAM GNRH1 FZD4 NRIP1 SRC INHBA TGFB2
14	Muscle adaptation	EDN1 CFLAR GTF2IRD1 JARID2 TNFRSF1B LMCD1 MTPN EZH2 GLRX3 ERRFI1 NR4A3 P2RX4 IL1B IL6ST
13	Leukocyte mediated cytotoxicity	ULBP3 CD226 NECTIN2 PIK3R6 IL23A PRDX1 HAVCR2 HPRT1 CRK IL7R SERPINB9 SLAMF7 ICAM1
12	Regulation of cell killing	ULBP3 CD226 GAPDH NECTIN2 PIK3R6 HSP90AB1 IL23A HAVCR2 CRK IL7R SERPINB9 ICAM1
12	T cell selection	IL23A TBX21 CYLD GLI3 CCR7 IRF4 ITPKB BRAF STAT3 BCL2 PTPN2 IL6
12	Cellular detoxification	PRDX1 SESN2 TNF PTGS2 SOD2 NFE2L2 SELENOS TXN GSTO1 TXNRD1 SRXN1 GCH1
11	Pigmentation	MREG MITF BLOC1S6 KITLG GLI3 CD63 EDNRB RAB1A BCL2 MC1R AP3B1
10	Multi-organism cellular process	NECTIN2 ZCCHC3 UFD1 RIOK3 DDX58 NPLOC4 BIRC3 BIRC2 CCR5 IRF7
10	Multi-organism localization	TCP1 KPNA2 RAB7A SEH1L NUP188 RAN NUP58 VPS37B UBAP1 VPS37C
9	Somatic diversification of immune receptors	LIG4 TFRC HSPD1 ERCC1 TBX21 NBN BCL6 CLCF1 IL10
9	Ovulation cycle process	FOXO3 MMP19 EREG PAM FZD4 NRIP1 SRC INHBA TGFB2
9	Lymphocyte costimulation	CD274 CD80 TNFSF14 EFNB2 CCR7 FYN MAP3K8 PDCD1 SRC
9	Multi-organism behavior	ATXN1 DVL1 GLS SHANK1 MECP2 PTEN GCNT4 SHANK3 NRXN2
9	Detoxification of inorganic compound	MT1G MT2A MT1E MT1X MT1F MT1H MT1A MT1M SLC30A1
9	Regulation of plasma lipoprotein particle levels	LPL DGAT2 EHD1 PLAGL2 SOAT1 ACSL3 HNRNPK NPC1 BMP1
8	Tolerance induction	ACOD1 PHLPP1 IDO1 HAVCR2 PDCD1 TNFAIP3 CD274 IL2RA
8	Protein activation cascade	CD55 CD59 IL1B RGCC TFPI VWF F3 GP5
7	Rhythmic behavior	USP2 ID2 EGR1 EGR2 ADORA2A CSF2 PTEN
7	Developmental induction	BMP2 FZD5 SOX8 HIPK2 FGFR1 WNT1 CTNNB1
7	Regulation of behavior	CCL3 NR4A3 ADORA2A CSF2 STAT3 SHANK3 AHI1

## Sheet: GO_BP_groups_24hpi_down
N	High level GO category	Genes
381	Regulation of response to stimulus	SECTM1 SLC35B2 MIB2 CD4 BTN3A1 EYA2 FYB1 MFNG CBY1 TRIB3 TLR8 BBC3 SFRP4 CXCL12 MAP2K6 UNC93B1 BTN3A3 APC2 BMP8B TMEM131L SASH3 BTN2A2 F2RL3 GGT7 NREP GPR55 MAP3K12 LPAR6 IGFBP4 NLRP12 SEMA6C LIMD1 PDGFC CRHBP SESN3 PAK1 TNFRSF14 FCER1G NLRX1 LRP5 NLRP3 UCN HMGB2 SYK FRAT1 GPRC5B NLRC3 SEMA4C CD14 C3AR1 PRNP VEGFB GTF2IRD2B CTNNBIP1 RNF135 P2RY8 FES SEMA4A GTF2IRD2 SULF2 TLR7 KANK2 DACT3 ARHGAP19…
335	Regulation of biological quality	CDKL5 OPHN1 IQSEC2 SLC29A2 LYZ CALCR WAS SAMD4A ROGDI NEDD4 PLXNA2 CAPZB ATP8B1 SLC4A11 KCNH4 JPH4 SLC17A7 BBC3 DNM1 SLC12A7 PLSCR4 PCSK4 ITPR2 SLC12A5 AVPR2 F2RL3 ATP8B3 DLG4 PDE6B GPR55 PRCP LPAR6 SEMA6C TRPC1 CRHBP CHRNA6 ATP6V0D2 ADD3 JMY PFKM CCSAP KCNMA1 FCER1G RECQL4 GRIN2C LRP5 UCN SUN3 SUN1 SYK GPRC5B SEMA4C CLSTN1 C3AR1 SSH3 DHCR7 GAPT BAIAP2 BNIP3 SYNE3 SHMT1 P2RY8 FOXO4 GPR89B CLN3 LR…
326	Regulation of signaling	IQSEC2 SECTM1 SLC35B2 MIB2 CD4 EYA2 OPHN1 JPH4 MFNG CBY1 TRIB3 BBC3 SFRP4 MAP2K6 APC2 BMP8B TMEM131L F2RL3 NREP GPR55 MAP3K12 LPAR6 IGFBP4 NLRP12 LIMD1 PDGFC CRHBP SESN3 PAK1 NLRX1 GRIN2C LRP5 NLRP3 UCN FRAT1 GPRC5B NLRC3 NLGN2 CD14 CLSTN1 PRNP CTNNBIP1 P2RY8 SULF2 KANK2 DACT3 ARHGAP19 EMP2 CASTOR1 CASTOR3 LYN GSTP1 MAP4K1 GPNMB DAB2IP PINK1 CALM3 JUP LRRK2 HFE CD22 IGF1 HGF HERPUD1 TULP3 C1QTNF3…
325	Response to stress	MPO HFE EYA2 LYZ MAP3K1 FOXRED2 TLR8 HSF4 MEFV MAP4K1 BBC3 MAP2K6 UNC93B1 DAP NEK11 LOXL3 CAT APOBEC3F GGT7 NREP BRIP1 PRCP MAP3K12 NEIL1 FANCD2 LIMD1 MSRB2 SESN3 PAK1 SLFN13 TNFRSF14 FCER1G CHCHD6 RECQL4 FAAP20 ANKZF1 PTX3 HMGB2 SYK GPRC5B MAP4K2 CD14 C3AR1 PRNP RAD9A SLFN11 HPSE HSPA6 VEGFB GNG7 ZBTB18 CIITA RNF135 UBA7 RAD51B IFITM2 SULF2 TLR7 ANXA6 ATG7 MPEG1 STK39 ZNF652 LTB4R LTB4R2 APOBEC3…
294	Immune system process	CD38 CD4 BTN3A1 FYB1 IL12RB1 SIRPB1 TLR8 MEFV FCGRT TNFSF8 BST1 UNC93B1 BTN3A3 PLA2G2D SASH3 BTN2A2 APOBEC3F IL18BP SLFN13 SAMSN1 TNFRSF14 FCER1G LRP5 PTX3 HMGB2 SYK GPRC5B CD14 C3AR1 SLFN11 VEGFB GAPT RNF135 FES IFITM2 TLR7 APOBEC3C LYN ITGA4 TYROBP CD22 IGF1 GRN LAT2 TESC LGMN RNF125 PRKD2 C5 CXCL12 DHX58 ZBTB16 FOXP1 PADI2 TRIM32 CD244 TRPM4 TRIM5 WNT2B RNASEL GPR55 GPNMB DAB2IP CCL28 S100A9 S…
285	Regulation of multicellular organismal process	CDKL5 PKP2 NEDD4 PLXNA2 NLRP1 TLR8 TNFRSF8 AVPR2 NREP PRCP NLRP12 SEMA6C CRHBP PAK1 KCNMA1 TNFRSF14 FCER1G NLRP3 UCN HEYL SYK GPRC5B SEMA4C CD14 ALK CLSTN1 SSH3 VEGFB GTF2IRD2B ASCL2 LRRK2 SEMA4A GTF2IRD2 SULF2 TLR7 ANXA6 CARD16 KLHL41 LYN KCNQ1 IGF2BP3 CALM3 GSTM2 CD4 IGF1 HGF GRN MEF2C SMARCD3 C1QTNF3 GSTP1 TESC IL12RB1 LGMN NFATC2 RNF125 TNNT1 SFRP4 C5 VSIR DHX58 ZBTB16 GLI1 SPARC FOXP1 PROX1 …
273	Regulation of molecular function	CASP10 CACNB1 NEDD4 PLXNA2 NLRP1 MAP3K1 TRIB3 MAP4K1 BBC3 CDK5RAP3 MAP2K6 UNC119 DCUN1D4 PPARGC1A CDKN1B TRIM32 TNFRSF8 ARHGAP9 SERPINB6 SERPINF1 TBC1D14 TBC1D8B GPR55 TBC1D4 FXYD6 CCNG2 MAP3K12 NLRP12 EVI5L PDGFC CRHBP PAK1 JMY ARHGAP27 CCNF NLRP3 PPM1K MAP4K2 HEXIM2 TCAF2 PRNP GNG7 STK39 FXYD7 OPRD1 PINK1 LRRK2 CFTR CD4 HFE IGF1 HGF RASGRP2 SCARB1 GSTP1 ASAP3 TESC ERP29 CAPN3 PIK3IP1 LGMN PTK6 …
257	Regulation of localization	OPHN1 IQSEC2 HPS4 PINK1 SREBF2 HGF HOMER3 CACNB1 NEDD4 PLXNA2 ARHGAP4 NLRP1 NKAIN4 SIRPB1 BBC3 RAB3D CXCL12 SEPT4 UNC119 ITPR2 AMOT PRCP FXYD6 SEMA6C PDGFC CRHBP CCSAP TNFRSF14 FCER1G LRP5 NLRP3 UCN SYK RAB4B SEMA4C TCAF2 CD14 PRNP SRGAP2C VEGFB SEPT1 FES LRRK2 SEMA4A SRGAP3 SRGAP2B ANXA6 CARD16 TMEM231 TMSB4X FXYD7 STON1 LYN SRGAP2 SCARB1 CALM3 GSTM2 CFTR MAD1L1 CD4 CD22 IGF1 KCNQ1 TNK2 KCNAB2 M…
235	Macromolecule localization	IQSEC2 HPS4 PINK1 SREBF2 COPZ2 OSBPL5 PKP2 ABCA7 NEDD4 SEC31B TULP3 ATP8B1 FYB1 NLRP1 IFT27 ZDHHC2 BBC3 RAB3D UNC119 UNC93B1 ATP8B3 TBC1D14 DLG4 TBC1D8B TBC1D4 GAS8 ABCA8 EVI5L GOLPH3L ANKRD9 TNFRSF14 LRP5 NLRP3 UCN SUN3 SUN1 RAB4B ABCA3 TCAF2 CD14 PRNP RAB37 SYNE3 TMEM107 EXOC3L1 PACS2 EXOC3 TANGO2 ZDHHC23 TNFAIP2 ARL4C SCAMP5 CARD16 CCHCR1 TMEM231 TMSB4X STARD10 HHEX LIPC LRRK2 CD4 BTN3A1 CALCR…
235	Cellular component biogenesis	ZMYND10 GAS7 TRAPPC6A WAS IFT88 PKP2 SEC31B CAPZB ASAP3 ARVCF CBY1 KCTD17 TNNT1 ATG2A MAK IQCG PLS1 ATPAF1 TMOD2 TTBK2 LRRC6 TNNT3 SPATA6 KIF11 PARVG ULK3 CEP131 PLK4 ADD3 JMY FCHO2 TAF6L TP53INP1 ATG16L2 NLGN2 TPPP CLSTN1 PRNP RSPH9 SSH3 BAIAP2 SHMT1 ULK1 TMEM107 IGSF22 NEB LRRK2 ANXA6 ATG7 HYLS1 AIF1 TMSB4X GOLGA8N CYFIP1 CORO1B POLQ ABCA7 OAT ACACB DGKD C1QTNF3 HPS4 CORO1A QPRT ASF1B BBC3 HPS1…
219	Regulation of developmental process	CDKL5 NEDD4 PLXNA2 AAMDC APC2 NREP SEMA6C ZMYM3 PAK1 PINK1 FNDC5 HEYL SYK GPRC5B SEMA4C ALK CLSTN1 SSH3 VEGFB ASCL2 LRRK2 SEMA4A SULF2 KLHL41 PID1 MAPT CD4 IGF1 HGF GRN ARG2 MEF2C SMARCD3 TESC YPEL3 NFATC2 SFRP4 ZBTB16 GLI1 SPARC FOXP1 AMOT NFATC1 SERPINF1 GPR55 ITM2C ERMN KLF4 DAB2IP PRICKLE1 CPNE9 ALDOA S100A1 TGFBR2 SMAD3 SRGAP2C CORO1B HPSE BNIP3 EID2B GAS6 FOXO4 L3MBTL1 MBP MAFB EMP2 SRGAP2 …
219	Cellular localization	OPHN1 IQSEC2 SLC29A2 HPS4 PINK1 SREBF2 MAD1L1 COPZ2 TRAPPC6A CCDC88C WAS PKP2 NEDD4 SEC31B TULP3 FYB1 IFT27 ZDHHC2 SLC17A7 BBC3 RAB3D DNM1 UNC93B1 MAK DENND1A IFT81 ITPR2 TBC1D14 DLG4 TBC1D8B TBC1D4 CENPE GAS8 TMEM50B EVI5L NUF2 GOLPH3L ANKRD9 FCHO2 LRP5 BBS5 SUN3 SUN1 SYK RAB4B CCDC88B NLGN2 TRAPPC1 TCAF2 PRNP RAB37 SYNE3 TMEM107 EXOC3L1 PACS2 EXOC3 FES ZDHHC23 NRBP2 TNFAIP2 IFT140 ARL4C LRRK2 D…
214	Response to external stimulus	MPO HFE CLCN6 PER3 PLXNA2 LYZ TLR8 CXCL12 DAP TNFRSF8 APOBEC3F EPHB2 SEMA6C SESN3 SLFN13 TNFRSF14 FCER1G SYK GPRC5B SEMA4C CD14 EMB SLFN11 VEGFB NLRP6 FES IFITM2 SEMA4A EPHB4 TLR7 KANK2 ATG7 MPEG1 CASTOR1 CASTOR3 APOBEC3C LYN CYFIP1 PKD1L3 NLRP1 TLR3 AOC1 PDK4 STAB1 HGF GRN CNN2 SCARB1 C1QTNF3 IL12RB1 LGMN RNF125 CORO1A MAPK3 NUDT1 C5 DHX58 BST1 FOLR1 FOXP1 PADI2 RNASEL DAB2IP FADS1 CCL28 SIGLEC1…
211	Immune response	BTN3A1 FYB1 TLR8 MEFV FCGRT UNC93B1 BTN3A3 SASH3 BTN2A2 IL18BP TNFRSF14 FCER1G PTX3 HMGB2 SYK GPRC5B CD14 C3AR1 GAPT RNF135 FES IFITM2 TLR7 LYN BST1 CD22 GRN LAT2 IL12RB1 RNF125 PRKD2 DHX58 TRIM32 CD244 APOBEC3F TRPM4 TRIM5 DAB2IP S100A9 S100A12 TLR3 HLA-DPA1 RNASE6 CIITA TLR5 CR1 AGER APOBEC3G SARM1 CD4 HFE TYROBP WAS NEDD4 GRAMD4 ARG2 MEF2C NLRP1 MFNG CACNA1F MAPK3 LILRB5 DNASE2 C5 TNFSF8 CXCL1…
209	Catabolic process	SREBF2 MMP25 SAMD4A RNASET2 OAT INPP5A NEDD4 OPHN1 ARG2 OVGP1 KLHL42 MAEA ADA2 FOXRED2 KCTD17 PYGL LGMN TRIB3 GDPD3 MEFV QPRT DNASE2 CPVL TRIM2 ATG2A TRIM3 DAP EHHADH APC2 ALDH6A1 SCPEP1 ECHDC2 CAT WWP1 GGT7 GGACT PAN2 FBXL8 CTSV TET1 IDH1 ULK3 IMPA2 PGGHG OAZ3 C9ORF72 SESN3 ATG10 PFKM GDPD1 CYP2U1 DRAM2 UBXN11 CDA PINK1 SPSB3 AMDHD2 NEU3 ASRGL1 ANKZF1 TP53INP1 ATG16L2 DHRSX DCP2 CES4A CES3 CTSF …
203	Anatomical structure morphogenesis	GAS7 CDKL5 COL23A1 CALCRL NEDD4 PLXNA2 CAPZB TNNT1 PROX1 AMOT TMOD2 TNNT3 EPHB2 PRCP PARVG SEMA6C ZMYM3 PAK1 PINK1 LRP5 HEYL SEMA4C EMB SSH3 HPSE VEGFB ULK1 IGSF22 NEB LRRK2 SEMA4A EPHB4 SULF2 ANXA6 CYFIP1 MYO7A PID1 MAPT HGF SPARC SERPINF1 ERMN KLF4 DAB2IP CPNE9 ALDOA S100A1 CORO1B PEAK1 BNIP3 FOXO4 SLIT1 MBP SNX2 EMP2 ANG SARM1 ARHGAP33 TYROBP JADE2 DTNBP1 CC2D2A FSTL4 IFT80 PTPN18 TULP3 TCF7 M…
186	Multi-organism process	MPO LYZ TLR8 IQCG APOBEC3F SPATA6 CRHBP SLFN13 TNFRSF14 FCER1G ATG16L2 CD14 SLFN11 NLRP6 IFITM2 TLR7 MPEG1 APOBEC3C STAB1 CD4 SCARB1 IL12RB1 RNF125 DHX58 FOXP1 TRIM62 PROX1 TRIM32 TRIM5 RNASEL DAB2IP CALM3 SIGLEC11 NLRP3 S100A9 S100A12 PTX3 HMGB2 SMAD3 DDIT4 RNASE6 AZU1 BNIP3 GAS6 RXRA CARD16 APOBEC3G CFTR CD38 HFE SCMH1 TSPAN32 NEDD4 TESK2 RPS6KA2 PAFAH1B3 ARG2 MEF2C AGBL5 OVGP1 MGST2 NME8 NLRP1…
179	Cell proliferation	CD38 TNK2 IL12RB1 BST1 CDKN1B PLA2G2D SASH3 IL11RA CCNG2 PDGFC TNFRSF14 RECQL4 CCNF SYK ALK VEGFB GAPT NUPR1 FES GNG2 SULF2 KANK2 KLHL41 LYN IGF1 GRN RPS6KA2 MEF2C SMARCD3 CDK5RAP3 SLC9A3R1 GLI1 ING4 SPARC PROX1 CDKN2C TRPM4 WNT2B APPL2 GPNMB DAB2IP NACC2 HHEX PID1 LRP5 TGFBR2 HMGB2 SCRG1 ZNF503 RASGRP4 HPSE JUP ACER2 CD28 GAS6 FOXO4 JAG2 AIF1 LST1 ANG MAD1L1 CD4 TYROBP HGF TSPAN32 CNN2 CALCRL RO…
173	Locomotion	HGF PLXNA2 ARHGAP4 CXCL12 IQCG APC2 AMOT LRRC6 PIK3C2B EPHB2 PRCP GAS8 SEMA6C PDGFC PAK1 CCSAP TNFRSF14 FCER1G SEMA4C EMB SRGAP2C RSPH9 VEGFB CD248 FES PTP4A3 SEMA4A SRGAP3 SRGAP2B EPHB4 ANXA6 TMSB4X CFAP44 SRGAP2 CYFIP1 IGF1 MEF2C LGMN NFATC2 PTK6 CORO1A C5 VSIR BST1 WNT5B SPARC WWC1 PADI2 PROX1 TRIM32 MGAT3 PODXL TRIM5 GPNMB KLF4 CCL28 S100A9 HMGB2 SYK ROR2 TCAF2 AZU1 CORO1B PEAK1 GAS6 SLIT1 AI…
166	System process	TNNT1 UNC119 OPRL1 AVPR2 TMOD2 TNNT3 TNNI2 PRCP CRHBP CHRNA6 KCNMA1 GRIN2C UCN PRNP GTF2IRD2B IGSF22 GTF2IRD2 SULF2 ANXA6 KCNQ1 SLC46A1 CALM3 GSTM2 IGF1 C1QTNF3 KCNMB3 FGFBP3 RNLS ATP2A1 EMP2 CD38 NISCH HGF SPATA7 TBXAS1 CALCRL KCNAB2 RPS6KA2 SCARB1 ARG2 MEF2C ATP8B1 MYO15A JPH4 RPGRIP1 CRYBB1 LGMN CACNA1F HSF4 MAPK3 SLC17A7 HPS1 CXCL12 MAP2K6 RCVRN SLC9A3R1 PPARGC1A ASIC1 CDKN1B OPRD1 RGS2 KCNJ5…
158	Cell motility	HGF PLXNA2 ARHGAP4 CXCL12 IQCG APC2 AMOT LRRC6 PIK3C2B PRCP GAS8 SEMA6C PDGFC PAK1 CCSAP TNFRSF14 FCER1G SEMA4C SRGAP2C RSPH9 VEGFB CD248 PTP4A3 SEMA4A SRGAP3 SRGAP2B ANXA6 TMSB4X CFAP44 SRGAP2 IGF1 MEF2C LGMN NFATC2 PTK6 C5 VSIR BST1 WNT5B SPARC WWC1 PADI2 PROX1 TRIM32 MGAT3 PODXL GPNMB KLF4 CCL28 S100A9 HMGB2 SYK ROR2 TCAF2 AZU1 CORO1B PEAK1 GAS6 EPHB4 AIF1 EMP2 CDKL5 NISCH CNN2 SCARB1 TNS1 GST…
158	Localization of cell	HGF PLXNA2 ARHGAP4 CXCL12 IQCG APC2 AMOT LRRC6 PIK3C2B PRCP GAS8 SEMA6C PDGFC PAK1 CCSAP TNFRSF14 FCER1G SEMA4C SRGAP2C RSPH9 VEGFB CD248 PTP4A3 SEMA4A SRGAP3 SRGAP2B ANXA6 TMSB4X CFAP44 SRGAP2 IGF1 MEF2C LGMN NFATC2 PTK6 C5 VSIR BST1 WNT5B SPARC WWC1 PADI2 PROX1 TRIM32 MGAT3 PODXL GPNMB KLF4 CCL28 S100A9 HMGB2 SYK ROR2 TCAF2 AZU1 CORO1B PEAK1 GAS6 EPHB4 AIF1 EMP2 CDKL5 NISCH CNN2 SCARB1 TNS1 GST…
150	Regulation of immune system process	CD38 BTN3A1 FYB1 IL12RB1 SIRPB1 TLR8 BST1 UNC93B1 BTN3A3 PLA2G2D SASH3 BTN2A2 SAMSN1 TNFRSF14 FCER1G HMGB2 SYK GPRC5B CD14 C3AR1 VEGFB RNF135 FES TLR7 LYN CD4 CD22 IGF1 GRN LAT2 TESC LGMN RNF125 PRKD2 C5 CXCL12 DHX58 FOXP1 PADI2 CD244 APOBEC3F TRPM4 TRIM5 GPR55 GPNMB DAB2IP CCL28 TGFBR2 TLR3 CD28 GAS6 L3MBTL1 TLR5 CR1 MAFB HLA-DOA AGER AIF1 LST1 APOBEC3G MAD1L1 SARM1 HFE TYROBP TSPAN32 GRAMD4 ARG…
146	Leukocyte activation	CD38 CD4 IL12RB1 SIRPB1 TNFSF8 BST1 PLA2G2D SASH3 SAMSN1 TNFRSF14 FCER1G SYK GAPT FES LYN ITGA4 TYROBP CD22 IGF1 GRN LAT2 FOXP1 CD244 GPNMB TGFBR2 CD28 GAS6 JAG2 AGER AIF1 LST1 MAD1L1 WAS TSPAN32 NEDD4 TCF7 ARG2 MEF2C BLNK MFNG PATZ1 TLR8 CORO1A IMPDH1 ZBTB16 VNN1 LOXL3 PKN1 BTN2A2 RIPK3 LDLR DOCK2 FANCD2 GNRH1 PLCL2 JAML NLRP3 TLR3 RAG1 SMAD3 CCDC88B INPP5D PRNP SATB1 CNR2 LRRK2 SEMA4A TLR7 DLL1…
143	Response to endogenous stimulus	ACVR2B BMP8B AVPR2 NREP IDH1 NCOA2 CRHBP SESN3 ADIPOR1 TGFBR2 PRNP SHMT1 PAQR7 FOXO4 GNG2 SULF2 KANK2 CASTOR1 CASTOR3 AOC1 CALCR HFE KCNQ1 NEDD4 MEF2C HCN2 LGMN MAPK3 FOLR1 FOXP1 KDM3A MTSS1L LMO2 ARRB2 PAK1 PID1 PRMT2 HEYL UVSSA SMAD3 SMAD1 P2RY6 JUP ADCY6 WWOX GSTM2 ANG P2RY11 CFTR CD38 PDK4 PDK2 CD4 AACS GSTP1 TRIB3 CORO1A SMPD3 FKBP8 GRB10 SFRP4 CXCL12 ALDH3A1 PPARGC1A CDKN1B HMGCS1 SPARC CAT…
132	Immune effector process	TLR8 SASH3 APOBEC3F SLFN13 TNFRSF14 FCER1G SYK GPRC5B SLFN11 GAPT FES IFITM2 TLR7 APOBEC3C LYN GRN IL12RB1 RNF125 DHX58 CD244 TRPM4 RNASEL DDIT4 RNASE6 AZU1 BNIP3 CR1 AGER APOBEC3G MPO HFE TYROBP TSPAN32 AGBL5 LAT2 MFNG MAPK3 C5 UNC93B1 HPX LOXL3 PKN1 FFAR2 CFP RIPK3 TRIM5 TRIM22 DOCK2 APPL2 PLCL2 SPON2 NLRX1 NLRP3 PTX3 TLR3 FAM111A INPP5D CD28 SEMA4A DLL1 EMP2 WAS CORO1A BTN3A3 TRIM6 SEC14L1 ARR…
110	Biological adhesion	PKP2 PLXNA2 IL12RB1 ARVCF SIRPB1 PLA2G2D LYPD3 DLG4 GPNMB PARVG OTOA TNFRSF14 SPON2 SYK NLGN2 EMB HPSE FES EMP2 LYN IGF1 MAEA CXCL12 BST1 ITGA4 PODXL KLF4 CCL28 JAML SIGLEC11 ALOX15 S100A9 TGFBR2 AZU1 PEAK1 JUP ACER2 CD28 RAP2B GAS6 EPHB4 MBP AIF1 CD99 MAD1L1 STAB1 CD4 CD22 ARHGAP6 TSPAN32 TESK2 ARG2 SIGLEC1 LAMA1 SRPX CORO1A PRKD2 SIGLEC5 PDLIM1 ZBTB16 VNN1 LOXL3 NID1 CSF3R SORBS3 SASH3 LRP1 BTN…
109	Cell adhesion	PKP2 PLXNA2 IL12RB1 ARVCF SIRPB1 PLA2G2D LYPD3 DLG4 GPNMB PARVG OTOA TNFRSF14 SPON2 SYK NLGN2 EMB HPSE FES EMP2 LYN IGF1 MAEA CXCL12 BST1 ITGA4 PODXL KLF4 CCL28 JAML SIGLEC11 ALOX15 S100A9 TGFBR2 AZU1 PEAK1 JUP ACER2 CD28 RAP2B EPHB4 MBP AIF1 CD99 MAD1L1 STAB1 CD4 CD22 ARHGAP6 TSPAN32 TESK2 ARG2 SIGLEC1 LAMA1 SRPX CORO1A PRKD2 SIGLEC5 PDLIM1 ZBTB16 VNN1 LOXL3 NID1 CSF3R SORBS3 SASH3 LRP1 BTN2A2 L…
106	Reproduction	IQCG SPATA6 BRIP1 NUF2 CRHBP GNRH1 BUB1 RNF212 CFTR CD38 HFE SCMH1 TESK2 RPS6KA2 PAFAH1B3 TCF7 OVGP1 NME8 TESC PATZ1 ARSA IFT27 MAPK3 ASF1B NUDT1 SEPT4 MAP2K6 ZBTB16 GLI1 PARP11 CDKN1B MAK HMGCS1 PCSK4 KDM3A RGS2 LRMP IFT81 KLHDC3 BBS2 OPRL1 LRRC6 CDKN1C GAMT ATP8B3 SYNE1 SERPINF1 TESMIN SLC2A8 CTSV IDH1 DPEP3 ARRB2 CEP131 TRPM2 PLK4 OAZ3 HORMAD1 FANCD2 SPEF2 M1AP PLCD3 CCNF TGFBR2 ICA1L PTX3 UCN…
106	Reproductive process	IQCG SPATA6 BRIP1 NUF2 CRHBP BUB1 RNF212 CFTR CD38 HFE SCMH1 TESK2 RPS6KA2 PAFAH1B3 TCF7 OVGP1 NME8 TESC PATZ1 ARSA IFT27 MAPK3 ASF1B NUDT1 SEPT4 MAP2K6 ZBTB16 GLI1 PARP11 CDKN1B MAK HMGCS1 PCSK4 KDM3A RGS2 LRMP IFT81 KLHDC3 BBS2 OPRL1 LRRC6 CDKN1C GAMT ATP8B3 SYNE1 SERPINF1 TESMIN SLC2A8 CTSV IDH1 DPEP3 ARRB2 CEP131 TRPM2 PLK4 OAZ3 HORMAD1 FANCD2 GNRH1 SPEF2 M1AP PLCD3 CCNF TGFBR2 ICA1L PTX3 UCN…
99	Regulation of locomotion	HGF PLXNA2 ARHGAP4 CXCL12 AMOT PRCP SEMA6C PDGFC CCSAP TNFRSF14 SEMA4C SRGAP2C VEGFB SEMA4A SRGAP3 SRGAP2B TMSB4X SRGAP2 IGF1 MEF2C LGMN C5 VSIR BST1 WNT5B SPARC PADI2 PROX1 TRIM32 MGAT3 PODXL TRIM5 GPNMB KLF4 PAK1 CCL28 ROR2 TCAF2 GAS6 AIF1 EMP2 NISCH CNN2 GSTP1 LAMA1 CORO1A MAPK3 SMPD3 SLC9A3R1 PPARGC1A ITGA4 LRP1 BBS2 RRAS RIPK3 MPP1 SERPINF1 PRR5L APPL2 DAB2IP GNRH1 TGFBR2 TP53INP1 NSMF SMAD3…
98	Cell cycle process	MAD1L1 PRR11 CDC14B KIZ SEPT3 SEPT4 UNC119 CDKN1B NEK11 CDCA8 BRIP1 KIF11 CCNG2 CENPE CEP131 PLK4 NUF2 NACC2 JMY RECQL4 CCNF BUB1 ESCO2 RAD9A RNF212 SEPT1 KANK2 GOLGA8N IGF1 CROCC CCP110 GLI1 ING4 STMN1 CDKN2C PSRC1 GPNMB KLF4 DAB2IP LRP5 ZNF503 CD28 FOXO4 AIF1 PPP2R5B RPS6KA2 SMARCD3 CAPN3 SMPD3 CIT BTN2A2 CDKN1C SLC2A8 TICRR DPEP3 HORMAD1 FANCD2 CAMK2G M1AP CALM3 SUN1 TP53INP1 CEP120 RGS14 SIN3…
96	Response to abiotic stimulus	CLCN6 PER3 HSF4 TNFRSF8 LIMD1 RAD9A HSPA6 VEGFB PKD1L3 STK39 IGF1 CNN2 LGMN BMF ASIC1 RAD51AP1 OPRD1 ITPR2 SLC12A5 FANCD2 KCNMA1 DDIT4 JUP ATG7 CARD16 ANG EGLN2 CD38 MPO CAPN3 ARSA ZNF516 FZD3 PDLIM1 CXCL12 ALDH3A1 RCVRN PPARGC1A CDKN1B HMGCS1 SPARC TRIM32 CAT PKN1 SERPINF1 PDE6B APPL2 BRIP1 SLC2A8 TICRR ARRB2 TRPM2 TRPM8 PAK1 PINK1 S100B DISC1 TGFBR2 UCN UVSSA SUN1 TP53INP1 PSIP1 RAG1 RGS14 CD14…
90	Immune system development	TNFSF8 PLA2G2D FCER1G LRP5 SYK LYN ITGA4 CD4 TESC ZBTB16 FOXP1 WNT2B GPR55 CD28 GAS6 JAG2 L3MBTL1 MAFB MAD1L1 CALCR TYROBP POLQ CNN2 ROGDI KCNAB2 TCF7 MEF2C MAEA MFNG PATZ1 RASSF2 MAPK3 SMPD3 DNASE2 VNN1 RBP1 LOXL3 CSF3R SASH3 PKN1 BTN2A2 KLF2 RIPK3 CDKN1C CD101 DOCK2 SLC40A1 TRPM2 FANCD2 FLI1 TMEM178A PLCL2 GAB3 NLRP3 ACP6 TGFBR2 RAG1 SMAD3 INPP5D ROR2 SIN3A ESCO2 CD248 DHTKD1 SATB1 SEMA4A DLL1 …
90	Anatomical structure formation involved in morphogenesis	COL23A1 CALCRL TNNT1 PROX1 AMOT TMOD2 TNNT3 PRCP HPSE VEGFB IGSF22 NEB SPARC SERPINF1 KLF4 DAB2IP S100A1 FOXO4 EPHB4 EMP2 ANG TYROBP HGF CC2D2A PTPN18 PLXNA2 TULP3 MEF2C ATP8B1 SMARCD3 CAPN3 MFNG NFATC2 MAPK3 SMPD3 FZD3 DYRK1B PRKD2 C5 FOLR1 ACVR2B CSF3R PKN1 EPHB2 WNT2B PTGFRN SLC40A1 EDA PLCD3 TGFBR2 HESX1 HEYL TLR3 SYK SMAD3 SEMA4C ROR2 SMAD1 S1PR1 C3AR1 EGFL7 FZD2 TNFAIP2 PLCD1 SEMA4A DLL1 MA…
83	Response to biotic stimulus	MPO LYZ TLR8 APOBEC3F SLFN13 TNFRSF14 FCER1G CD14 SLFN11 NLRP6 IFITM2 TLR7 MPEG1 APOBEC3C STAB1 SCARB1 IL12RB1 RNF125 DHX58 FOXP1 RNASEL DAB2IP SIGLEC11 NLRP3 S100A9 S100A12 HMGB2 SMAD3 DDIT4 RNASE6 AZU1 BNIP3 CARD16 APOBEC3G CD4 TSPAN32 ARG2 MEF2C AGBL5 MGST2 PYGL MAPK3 COTL1 TNFSF8 HDAC5 PPARGC1A UNC93B1 LY86 SPARC PLSCR4 TRIM6 TMEM255A TRIM5 TRIM22 IL18BP GNRH1 SPON2 ADAMTS13 NLRX1 PTX3 TLR3 S…
82	Response to other organism	MPO LYZ TLR8 APOBEC3F SLFN13 TNFRSF14 FCER1G CD14 SLFN11 NLRP6 IFITM2 TLR7 MPEG1 APOBEC3C STAB1 SCARB1 IL12RB1 RNF125 DHX58 FOXP1 RNASEL DAB2IP SIGLEC11 NLRP3 S100A9 S100A12 HMGB2 SMAD3 DDIT4 RNASE6 AZU1 BNIP3 CARD16 APOBEC3G CD4 TSPAN32 ARG2 MEF2C AGBL5 MGST2 PYGL MAPK3 COTL1 TNFSF8 HDAC5 PPARGC1A UNC93B1 LY86 SPARC PLSCR4 TRIM6 TMEM255A TRIM5 TRIM22 IL18BP GNRH1 SPON2 ADAMTS13 NLRX1 PTX3 TLR3 S…
80	Regulation of cellular component biogenesis	WAS CAPZB ASAP3 KCTD17 ADD3 JMY TPPP CLSTN1 SSH3 BAIAP2 LRRK2 TMSB4X CORO1B CORO1A BBC3 OPRD1 SORBS3 ODF2L HJURP DAB2IP PLK4 PINK1 SMAD3 NLRC3 SRGAP2C PEAK1 ULK1 MAPT ARL2 ARPIN ZMYND10 PPP2R5B MEF2C CCP110 CDKN1B MAK STMN1 PROX1 LRP1 TMOD2 ARHGEF9 EPHB2 PSRC1 PAN2 ALOX15 CEP120 S1PR1 CTNNBIP1 SEMA4A DNM3 EHMT2 SPIRE2 LCAT KLHL41 ARPC4-TTLL3 CYFIP1 CDKL5 ARHGAP6 CROCC ATP8B1 PLEKHG2 MEFV NPHP4 TB…
79	Growth	CDKL5 SEMA6C SEMA4C ULK1 SEMA4A ANXA6 IGF1 GLI1 CDKN1B ING4 TRIM32 CDKN2C CPNE9 CDA SMAD3 MAPT SLIT1 DACT3 CD38 MPO JADE2 FSTL4 ACACB MEF2C ARHGAP4 CAPN3 LGMN PTK6 SMPD3 FKBP8 APBA1 CXCL12 ACVR2B ITGA4 RGS2 PROX1 PLS1 SASH3 LRP1 SLC12A5 BBS2 KLF2 CDKN1C GAMT PSRC1 PTGFRN DAB2IP IGFBP4 C9ORF72 PAK1 ADIPOR1 DISC1 TGFBR2 PTX3 UCN SMAD1 S1PR1 CLSTN1 NINJ2 DHCR7 BNC2 MST1 GAS6 RXRA DLL1 EHMT2 AC006254…
76	Multi-organism reproductive process	IQCG SPATA6 CRHBP CFTR CD38 HFE SCMH1 TESK2 RPS6KA2 PAFAH1B3 OVGP1 NME8 PATZ1 ARSA IFT27 MAPK3 ASF1B SEPT4 ZBTB16 GLI1 PARP11 MAK PCSK4 KDM3A RGS2 LRMP IFT81 BBS2 GAMT ATP8B3 SYNE1 TESMIN BRIP1 SLC2A8 CTSV DPEP3 CEP131 OAZ3 HORMAD1 FANCD2 GNRH1 SPEF2 M1AP TGFBR2 ICA1L PTX3 UCN HMGB2 SUN1 CEP57 CRTAP SMAD1 SPATA24 ZNF449 MST1 SLCO4C1 SEPT1 TDRKH PAQR7 RXRA EPOR MORN2 LRRK2 EHMT2 SPIRE2 CFAP44 EMP2…
69	Multicellular organism reproduction	IQCG SPATA6 CFTR SCMH1 TESK2 RPS6KA2 PAFAH1B3 NME8 PATZ1 IFT27 MAPK3 ASF1B SEPT4 MAP2K6 ZBTB16 GLI1 PARP11 MAK PCSK4 KDM3A RGS2 IFT81 BBS2 OPRL1 GAMT SYNE1 SERPINF1 TESMIN BRIP1 SLC2A8 CTSV DPEP3 ARRB2 CEP131 TRPM2 OAZ3 HORMAD1 FANCD2 GNRH1 SPEF2 M1AP ICA1L PTX3 HMGB2 CREBRF SUN1 CEP57 CRTAP SMAD1 SPATA24 ZNF449 MST1 SLCO4C1 SEPT1 TDRKH PAQR7 RXRA EPOR MORN2 LRRK2 EHMT2 SPIRE2 CFAP44 RPL39L JAG2 …
69	Multicellular organismal reproductive process	IQCG SPATA6 CFTR SCMH1 TESK2 RPS6KA2 PAFAH1B3 NME8 PATZ1 IFT27 MAPK3 ASF1B SEPT4 MAP2K6 ZBTB16 GLI1 PARP11 MAK PCSK4 KDM3A RGS2 IFT81 BBS2 OPRL1 GAMT SYNE1 SERPINF1 TESMIN BRIP1 SLC2A8 CTSV DPEP3 ARRB2 CEP131 TRPM2 OAZ3 HORMAD1 FANCD2 GNRH1 SPEF2 M1AP ICA1L PTX3 HMGB2 CREBRF SUN1 CEP57 CRTAP SMAD1 SPATA24 ZNF449 MST1 SLCO4C1 SEPT1 TDRKH PAQR7 RXRA EPOR MORN2 LRRK2 EHMT2 SPIRE2 CFAP44 RPL39L JAG2 …
66	Taxis	PLXNA2 CXCL12 EPHB2 SEMA6C FCER1G SEMA4C EMB VEGFB FES SEMA4A EPHB4 CYFIP1 HGF LGMN CORO1A C5 BST1 PADI2 CCL28 S100A9 HMGB2 SYK CORO1B GAS6 SLIT1 AIF1 TMSB4X GSTP1 MAPK3 FZD3 KLF7 CSF3R LRP1 AMOT FFAR2 TRPM4 MPP1 DOCK2 TRPM2 ITGA9 SMAD3 CMTM8 S1PR1 C3AR1 AZU1 CYSLTR1 MST1 CAMK1D CNR2 AGER PRKD2 GAB1 ARRB2 JAML STK39 LYN GPNMB OPHN1 RPS6KA5 GRB10 SH3KBP1 DOK2 FEZ1 SPON2 S100A12 LTB4R2
65	Sexual reproduction	IQCG SPATA6 CFTR SCMH1 TESK2 RPS6KA2 PAFAH1B3 OVGP1 NME8 PATZ1 ARSA IFT27 ASF1B SEPT4 ZBTB16 GLI1 PARP11 MAK PCSK4 KDM3A RGS2 LRMP IFT81 BBS2 GAMT ATP8B3 SYNE1 TESMIN BRIP1 SLC2A8 CTSV DPEP3 CEP131 OAZ3 HORMAD1 FANCD2 SPEF2 M1AP ICA1L PTX3 HMGB2 SUN1 CEP57 CRTAP SMAD1 SPATA24 ZNF449 MST1 SLCO4C1 SEPT1 TDRKH PAQR7 MORN2 LRRK2 EHMT2 SPIRE2 CFAP44 SELENOP RPL39L JAG2 IGF1 DNAH1 ALDOA ANG ADAM28
63	Activation of immune response	BTN3A1 FYB1 TLR8 UNC93B1 BTN3A3 BTN2A2 FCER1G SYK CD14 C3AR1 TLR7 LYN CD22 LAT2 RNF125 PRKD2 DHX58 TRIM5 DAB2IP TLR3 TLR5 CR1 SARM1 GRAMD4 MEF2C CACNA1F C5 CFP APPL2 ARRB2 PLCL2 NLRX1 PYHIN1 PRNP CLEC7A GCSAM NLRP6 CD28 NFAM1 CD38 NFATC2 FOXP1 FFAR2 SEC14L1 SIN3A CD4 WAS MAP3K1 LGMN RPS6KA5 MAPK3 MAP2K6 CLEC10A CNPY3 PAK1 ELMO1 S100A1 S100A9 HLA-DPA1 INPP5D BAIAP2 HLA-DPB1 CYFIP1
63	Regulation of cell adhesion	PLXNA2 IL12RB1 SIRPB1 PLA2G2D TNFRSF14 SYK EMP2 LYN IGF1 CXCL12 BST1 PODXL GPNMB KLF4 CCL28 ALOX15 TGFBR2 AZU1 PEAK1 ACER2 CD28 MBP AIF1 MAD1L1 CD4 ARG2 LAMA1 CORO1A ZBTB16 VNN1 ITGA4 LOXL3 NID1 SASH3 LRP1 BTN2A2 GNRH1 NLRP3 DISC1 RAG1 SMAD3 CCDC88B S1PR1 PRNP JAG2 DLL1 HFE JUP AGER ARHGAP6 TESC RASAL3 PRKD2 VSIR TMEM131L UTRN HLA-DPA1 FES HLA-DPB1 HLA-DMB CELSR2 ARL2 PAK1
60	Interspecies interaction between organisms	APOBEC3F ATG16L2 IFITM2 APOBEC3C CD4 LYZ TRIM62 PROX1 TRIM32 TRIM5 RNASEL CALM3 S100A9 S100A12 PTX3 SMAD3 AZU1 GAS6 RXRA APOBEC3G MPO NEDD4 SCARB1 NLRP1 MAPK3 FKBP8 CXCL12 DHX58 HPX TRIM6 WWP1 LDLR TRIM22 ASGR1 CENPU TNFRSF14 NLRX1 ASGR2 PSIP1 SYK FAM111A BUB1 BNIP3 PACS2 SATB1 CR1 ITSN1 TRIM59 AP1G2 LYN ULK1 ATG7 MVB12B NFIA CD28 AP1B1 DOCK2 ELMO1 AP1S2 AP2A2
57	Developmental growth	CDKL5 SEMA6C SEMA4C ULK1 SEMA4A ANXA6 IGF1 GLI1 CPNE9 MAPT SLIT1 JADE2 FSTL4 ACACB MEF2C ARHGAP4 CAPN3 LGMN SMPD3 FKBP8 APBA1 CXCL12 CDKN1B ACVR2B ITGA4 RGS2 PROX1 PLS1 SASH3 LRP1 SLC12A5 BBS2 KLF2 CDKN1C GAMT PTGFRN C9ORF72 PAK1 DISC1 TGFBR2 PTX3 SMAD3 SMAD1 S1PR1 NINJ2 DHCR7 BNC2 MST1 RXRA DLL1 EHMT2 AC006254.1 CYFIP1 WWC1 WDR11 OLFM1 PRMT2
53	Regulation of growth	CDKL5 SEMA6C SEMA4C SEMA4A IGF1 GLI1 CDKN1B ING4 TRIM32 CDKN2C CPNE9 CDA SMAD3 MAPT DACT3 CD38 MPO FSTL4 ACACB MEF2C ARHGAP4 CAPN3 LGMN PTK6 CXCL12 RGS2 PROX1 PLS1 SASH3 LRP1 BBS2 GAMT PSRC1 DAB2IP IGFBP4 PAK1 ADIPOR1 DISC1 TGFBR2 UCN CLSTN1 GAS6 DLL1 SELENOP CYFIP1 BBC3 WWC1 PTCH2 OLFM1 RASGRP2 TMEM97 EGLN2 S100A9
47	Developmental process involved in reproduction	IQCG CFTR RPS6KA2 TCF7 TESC PATZ1 MAPK3 NUDT1 SEPT4 ZBTB16 GLI1 CDKN1B HMGCS1 PCSK4 KDM3A BBS2 LRRC6 CDKN1C SERPINF1 BRIP1 CTSV IDH1 ARRB2 PLK4 HORMAD1 GNRH1 PLCD3 CCNF ICA1L PTX3 HMGB2 TLR3 CEP57 ROR2 NUPR1 PAQR7 ASCL2 RXRA PLCD1 EPOR TLR5 EHMT2 CFAP44 WNT2B IGF1 DNAH1 ANG
45	Autophagy	SREBF2 MEFV ATG2A DAP ULK3 C9ORF72 SESN3 ATG10 DRAM2 PINK1 TP53INP1 ATG16L2 DHRSX ULK1 LRRK2 ATG7 BMF TRIM5 S100A9 PACS2 TPCN1 ARSA TRIB3 SRPX MAPK3 PPARGC1A ATG4C PIK3C2B TMEM41B RGS19 NLRP6 NUPR1 BNIP3 EHMT2 MAPT TRIM22 TBC1D14 FEZ1 ACER2 NRBP2 IFT88 CLN3 HGF ATP6V0D2 NEDD4
45	Behavior	UCN GPRC5B PRNP GNG7 PER3 MEF2C MYO15A JPH4 LGMN SLC17A7 APBA1 CXCL12 ASIC1 OPRD1 SLC12A5 BBS2 OPRL1 TMOD2 LDLR SERPINF1 DLG4 EPHB2 NCOA2 ARRB2 CRHBP LGI4 S100B CREBRF RAG1 RGS14 KCNAB1 NLGN2 ALK GAA RIN1 LRRK2 EHMT2 SELENOP AGER GATM MAPT ABCA7 CLN3 NPHP4 ANKH
44	Leukocyte migration	TNFRSF14 FCER1G VEGFB LGMN C5 CXCL12 BST1 PADI2 CCL28 S100A9 SYK GAS6 AIF1 CORO1A MAPK3 SMPD3 ITGA4 CSF3R FFAR2 RIPK3 TRPM4 MPP1 TRPM2 NLRP12 ITGA9 JAML ROR2 S1PR1 C3AR1 MST1 GCSAM CAMK1D SELL CNR2 GCNT1 STK39 AGER LYN AZU1 CD244 DOK2 S100A12 INPP5D CEACAM3
40	Cell growth	CDKL5 SEMA6C SEMA4C ULK1 SEMA4A IGF1 CDKN1B TRIM32 CDKN2C CPNE9 CDA SMAD3 MAPT SLIT1 DACT3 CD38 JADE2 FSTL4 ARHGAP4 CXCL12 ITGA4 RGS2 LRP1 PSRC1 IGFBP4 C9ORF72 PAK1 ADIPOR1 DISC1 TGFBR2 UCN CLSTN1 CYFIP1 PTCH2 OLFM1 PRMT2 RASGRP2 TMEM97 EGLN2 S100A9
34	Maintenance of location	ITPR2 SUN3 SUN1 SYNE3 ANXA6 TMSB4X CALM3 GSTM2 CD4 SCARB1 BBC3 F2RL3 SYNE1 TRPC1 STARD4 SREBF2 ARL2 ACACB JPH4 CAPN3 CORO1A SLC17A7 SLC25A23 FFAR2 TRPM2 P2RY6 TPCN1 LYN PINK1 GAA ATP2A1 JUP MXI1 S100A9
33	Regulation of multi-organism process	APOBEC3F IFITM2 APOBEC3C CD4 IL12RB1 RNF125 DHX58 FOXP1 TRIM62 PROX1 TRIM32 TRIM5 RNASEL SIGLEC11 PTX3 CARD16 APOBEC3G MPO TSPAN32 ARG2 OVGP1 MAPK3 LY86 TRIM6 NLRX1 TRIM59 IGF1 SEC14L1 FAM111A SIN3A GRN CD28 SIGIRR
23	Antigen processing and presentation	FCER1G HLA-DOA HLA-DMA HLA-DMB HFE HLA-DPA1 HLA-DPB1 WAS IFI30 CAPZB KIF22 KIF3C AP1B1 NCF4 LGMN CTSV KIF11 CENPE OSBPL1A CTSF AP1S2 AP2A2 FCGR1B
20	Production of molecular mediator of immune response	SASH3 TNFRSF14 GPRC5B GAPT CD244 TRPM4 POLQ MAPK3 HPX PKN1 FFAR2 FCER1G SPON2 NLRP3 TLR3 CD28 GAS6 HFE TRIM6 CD22
18	Methylation	PHF1 PHF19 PRMT2 SETDB2 MTHFR EHMT2 RAB3D KDM3A GAMT ETFBKMT PRDM8 PCMTD1 ASMTL TDRKH SATB1 LRTOMT METTL7A TET1
18	Meiotic cell cycle process	BRIP1 NUF2 BUB1 RNF212 RPS6KA2 SLC2A8 DPEP3 HORMAD1 FANCD2 M1AP SUN1 SEPT1 TDRKH EHMT2 SPIRE2 KLHDC3 P3H4 RAD51B
17	Locomotory behavior	GPRC5B GNG7 MYO15A APBA1 CXCL12 OPRD1 OPRL1 DLG4 NCOA2 ARRB2 LGI4 NLGN2 ALK GAA LRRK2 SELENOP ANKH
17	Rhythmic process	PER3 DBP MAP2K6 PPARGC1A PROX1 ENOX1 HS3ST2 OPRL1 SERPINF1 NCOA2 ARRB2 TRPM2 GNRH1 HTR7 PTX3 SIN3A ATG7
17	Detection of stimulus	KCNMB3 PKD1L3 SCARB1 JUP CXCL12 RCVRN PDE6B ARRB2 TRPM8 OR1L8 BACE1 CACNA1F REEP6 CALM3 UNC119 KCNIP2 NLRP3
15	Hormone metabolic process	PCSK4 CRHBP DHCR7 HSD17B8 RDH12 HFE SCARB1 ERO1B PPARGC1A RBP1 SCPEP1 HSD17B7 ALDH1A1 HSD17B14 FDXR
15	Multi-multicellular organism process	CRHBP CD38 HFE MAPK3 RGS2 CTSV GNRH1 TGFBR2 UCN MST1 RXRA EPOR EMP2 MAGED2 OVGP1
13	Neurotransmitter secretion	DTNBP1 MEF2C APBA1 ASIC1 CHRNA6 DOC2A PTPRN2 CACNA1D CALM3 BACE1 GRIN3A LRRK2 NAAA
13	Muscle adaptation	GTF2IRD2B GTF2IRD2 IGF1 MEF2C TNNT1 PPARGC1A RGS2 KLF4 PAK1 SMAD3 AIF1 GATM CAMK2G
12	Pigmentation	TRAPPC6A LRMDA PMEL HPS4 HPS1 MEF2C SPARC MYO7A EDA BBS2 BBS5 DTNBP1
11	Maintenance of cell number	IGF1 KDM3A PROX1 PHF19 KLF4 FANCD2 ASCL2 DLL1 TET1 ZNF358 FOXP1
10	Leukocyte homeostasis	GAPT MEF2C CACNA1F CORO1A PKN1 RIPK3 SLC40A1 FCER1G RAG1 LYN
10	Cell killing	LYZ S100A12 AZU1 AGER TYROBP RIPK3 EMP2 CORO1A ARRB2 IL12RB1
10	Circadian rhythm	PER3 DBP PPARGC1A PROX1 HS3ST2 OPRL1 NCOA2 HTR7 SIN3A ATG7
10	Modification of morphology or physiology of other organism	CD4 LYZ CALM3 S100A9 S100A12 PTX3 SMAD3 AZU1 RXRA ATG7
10	Regulation of plasma lipoprotein particle levels	MPO ABCA7 SCARB1 LIPC LCAT LDLR LIPA NPC2 CES3 AP2A2
10	Detoxification	RDH12 GSTM2 MPO IPCEF1 GSTP1 MGST2 CAT S100A9 TP53INP1 GSTK1
10	Cellular detoxification	RDH12 GSTM2 MPO IPCEF1 GSTP1 MGST2 CAT S100A9 TP53INP1 GSTK1
9	Myeloid cell homeostasis	MAFB MAEA DNASE2 KLF2 FCER1G INPP5D L3MBTL3 LYN HMGB2
9	Synaptic vesicle exocytosis	DTNBP1 APBA1 CHRNA6 DOC2A CACNA1D CALM3 BACE1 GRIN3A LRRK2
9	Regulation of reproductive process	RPS6KA2 OVGP1 CDKN1B SERPINF1 HORMAD1 GNRH1 NUPR1 RXRA IGF1
8	Leukocyte mediated cytotoxicity	AZU1 AGER TYROBP RIPK3 EMP2 CORO1A ARRB2 IL12RB1
8	Protein folding	ERO1B HSPA6 TBCE GRN CRTAP ERP29 ENGASE GNG2
7	Ovulation cycle	MAP2K6 OPRL1 SERPINF1 ARRB2 TRPM2 GNRH1 PTX3
7	T cell selection	CD4 JAG2 LOXL3 DOCK2 SYK CD28 IL12RB1
6	Response to activity	HDAC5 PPARGC1A CAT HADH FNDC5 CAPN3
6	Regulation of circadian rhythm	PER3 PPARGC1A OPRL1 SIN3A PROX1 ATG7
6	Multi-organism cellular process	RNF125 DHX58 GAS6 NLRX1 SEC14L1 CD4
6	Regulation of behavior	UCN PER3 MEF2C OPRL1 DLG4 RAG1
6	Protein activation cascade	F13A1 CR1 C5 CFP PRCP C3AR1
5	Somatic diversification of immune receptors	POLQ TCF7 RAG1 CD28 HMGB2
5	Behavioral defense response	GNG7 MEF2C ASIC1 UCN RAG1
5	Regulation of cell killing	AGER TYROBP RIPK3 ARRB2 IL12RB1
4	Lymphocyte costimulation	TNFRSF14 CD28 PAK1 LYN
4	Response to estrogen	CRHBP UVSSA ARSA TGFBR2
4	Regulation of action potential	CNR2 PKP2 TRPM4 JUP
4	Regulation of hemostasis	FCER1G SYK LYN HPSE
3	Rhythmic behavior	PER3 OPRL1 NCOA2
3	Feeding behavior	UCN OPRD1 OPRL1
3	Ovulation cycle process	MAP2K6 ARRB2 PTX3
3	Killing of cells of other organism	LYZ S100A12 AZU1
3	Multi-organism behavior	DLG4 CRHBP UCN

## Sheet: GO_BP_groups_24hpi_up
N	High level GO category	Genes
404	Regulation of response to stimulus	FKBP1A VAPA NEK6 SLC20A1 RHOC CXXC5 ZDHHC17 CFLAR MAP3K14 SPAG9 FYN SYT7 NR1H3 CD44 MAP2K3 TRAF3IP2 SBNO2 KARS SEMA3C SEH1L GADD45B XIAP NDRG4 CD276 RIPK2 CCL24 C1QBP CCL1 MADD PPARD PDGFRB BCL6 CBLB CCL20 DUSP1 DUSP4 INHBA G0S2 DEK NCLN RNF6 RHBDF2 ZSWIM4 FIGNL1 PDGFRA ANXA1 SPRY2 SKIL IL1RN IL36RN IL36B IER3 DUSP5 BCL2A1 GPR17 CD226 PDE3B BMP6 CD1A CD1C CD1E IL6R SHANK1 ZSWIM5 DRAXIN TGFA ANXA5…
362	Regulation of biological quality	MDGA1 ITGB3 PLEK METAP1 CACNA1G SYT7 SLC11A1 NR1H3 TMSB10 CP PIK3CB ATP1B3 SEMA3C HSP90AA1 GCKR ACOX3 HNRNPM SUN2 PIEZO1 HMOX2 CDC37 JAK3 KANK1 GLRX3 PPIF PPARD RHOQ CCRL2 MT1G MT2A CCR7 ATP1B2 AANAT PPARG POPDC3 KANK4 ATP13A3 DAGLA ANXA1 STX11 HUS1 SLC31A2 ARPC5L SLC39A8 CLSTN3 RHOF FURIN ATP8B2 GPR17 ITPR1 RHOC MCU HK2 ABCG1 CXCR5 CCR5 HK3 SHANK1 ATP1A1 ANXA5 RHOBTB3 SLC39A13 RHOH MT1E SLC24A3 …
355	Regulation of signaling	FKBP1A VAPA NEK6 SLC20A1 RHOC CXXC5 ZDHHC17 CFLAR MAP3K14 SPAG9 CD44 MAP2K3 TRAF3IP2 KARS SEH1L GADD45B XIAP NDRG4 RIPK2 PLEKHJ1 CCL24 CCL1 MADD PDGFRB CBLB CCL20 DUSP1 DUSP4 INHBA G0S2 NCLN RNF6 RHBDF2 PDGFRA ANXA1 SPRY2 SKIL IL1RN IL36RN IL36B DUSP5 CLSTN3 BCL2A1 GPR17 CD226 PDE3B BMP6 IL6R SHANK1 DRAXIN TGFA ANXA5 OTUD4 TMEM88 CSNK1G1 TRIB1 ZNF366 ZNRF3 SOCS3 TLE1 SRC MAP3K5 PDGFA LEPROT OTUD7…
336	Response to stress	PLEK METAP1 MAP3K14 SPAG9 MAP4K3 MBTPS2 NR1H3 CD44 MAP2K3 PIK3CB SBNO2 HSP90AA1 HNRNPM USP10 HMOX2 RIPK2 DOT1L CCL24 ERLIN1 BCCIP PPIF C1QBP CCL1 AICDA PPARD HSPA9 BCL6 CCL20 CCRL2 DEK MT1G MT2A FIGNL1 ANXA1 HUS1 IL1RN IL36RN IL36B HMGA1 IER3 TDG BCL2A1 CD226 PPP1R15B CCR5 REL ANXA5 OTUD4 MT1E PPP1R14B PLK3 GTF2H2C MAP3K5 MT1F WDHD1 MT1H MT1M SRXN1 CCL5 PSMA6 SERPINE1 WFS1 CCR7 SERPINE2 IL18 MAPK…
318	Cellular component biogenesis	MDGA1 CIAPIN1 TMSB10 NOP16 MRTO4 NLE1 NUFIP1 DIMT1 ESF1 ABLIM1 DMAC2 LIMK1 KANK1 BCCIP NUP88 C1QBP PSMD11 NDUFS8 NOP2 BYSL BRIX1 RTKN NOL10 RPF1 ZNHIT6 EBNA1BP2 HEATR1 RHOQ CLU RIOK1 EMG1 RAC2 EXOSC2 DKC1 NIP7 KANK4 WDR74 CDC73 NAT10 LTV1 URB2 IMP4 ARPC5L CLSTN3 RHOF PSTPIP1 EFL1 UTP4 NOB1 URB1 NAF1 SURF6 RILPL2 DHX37 SRFBP1 ASAP1 DNAAF1 SRSF12 RHOC DZIP1L CATIP RRP1 SHANK1 TFB2M ANXA5 ABCE1 DCAF…
299	Regulation of multicellular organismal process	MDGA1 CACNA1G NEDD4L TIE1 SCARF1 SEMA3C DVL1 CSF3 ID2 BHLHE41 TNFSF9 ZSWIM4 BHLHE40 ANXA1 IL1RN IL36RN IL36B HECW2 CLSTN3 CD226 IL6R SHANK1 ZSWIM5 ANXA5 HEY1 JCAD NDEL1 GNG5 CSF1 MAFF SMAD7 SERPINE1 SERPINE2 GSTO1 IL18 WWTR1 HDAC9 BCAR1 KARS MEF2A GAL TFRC FGFR1 P2RX7 HSP90AB1 RGCC CD276 RIPK2 EZH2 KANK1 C1QBP CCL1 RAPGEF2 SOD2 MAD2L2 ITGB1BP1 CD274 CLU INHBA GLIPR2 EREG PRMT1 LIF RARA PPARG CDC7…
299	Regulation of molecular function	MAP3K14 SPAG9 MAP4K3 MBTPS2 BIRC3 MAP2K3 NEDD4L KARS TBC1D1 GCKR DYNLL1 GADD45B TIMP3 PSME2 XIAP TIMP1 RIPK2 DOT1L CCL24 SERPINE1 BCCIP CCL1 CCND1 CBLB CCL20 ID2 DUSP1 DUSP4 SH3BP5 IRAK2 ANXA1 SERPINE2 SPRY2 DUSP5 HECW2 PPRC1 PPARGC1B TIMP4 PPP1R15B IL6R SHANK1 TGFA SGSM1 TRIB1 MAP3K5 PDGFA SERPINB2 CCL5 HSP90AB1 CCR7 LGALS3 PPARG TXN PLAUR MVP NR1H3 CD44 HDAC9 TRAF1 ZC3H15 GAL ATP1B3 ACTN2 FGFR1…
293	Immune system process	FYN TRAF3IP2 SBNO2 KARS CD276 RIPK2 JAK3 CCL24 CSF3 C1QBP CCL1 AICDA PDGFRB BCL6 CD86 CCL20 CD274 CCRL2 IRF1 TNFSF9 CCR7 RAC2 PDGFRA ANXA1 LRCH1 IL1RN IL36RN IL36B IRF4 HSPD1 CD226 CD1A CD1C CD1E RUNX1 CXCR5 IL6R CCR5 OTUD4 PPP1R14B CLCF1 CSF1 SRC CCL5 ITGB1 MAP3K14 NR1H3 CD44 LCP2 TNIP3 BCAR1 EIF2B3 TFRC MID2 ZMPSTE24 KCNN4 AHR CREB3 CYP27B1 KYNU SFPQ MAD2L2 CD58 CLU TRIM25 PSPC1 INHBA TNFSF14 P…
278	Macromolecule localization	TCP1 RAC2 DKC1 CCT7 NAF1 CCT6A CCT5 CCT2 RUVBL1 LEPROT TMSB10 ZFYVE16 SOAT1 IPO5 TBC1D1 TNPO1 EFR3B RAB10 SEH1L OSBPL8 NUP188 HSP90AB1 SUN2 PRELID3B ARFRP1 PIGU TIMM44 TIMM50 BCCIP NUP88 GRPEL1 ZPR1 PPARD RTKN ZNHIT6 FYTTD1 ARL4A XPO5 RAB17 RHBDF2 EXOSC2 PPARG RAN NXT1 TIMM17A ANXA1 LTV1 STX11 RAB20 PMM2 ATP8B2 RAB13 HSPD1 STAR GOLGA7B ABCG1 NUP35 IWS1 ANXA5 ABCE1 ABCA1 SGSM1 VPS37C TVP23B TIMM22…
269	Regulation of developmental process	MDGA1 NEDD4L TIE1 SCARF1 SEMA3C FGFR1 DVL1 CSF3 ID2 RHOQ BHLHE41 TNFSF9 LIF ZSWIM4 BHLHE40 ANXA1 SKIL HECW2 CLSTN3 RHOF RHOC SHANK1 ZSWIM5 RHOBTB3 HEY1 JCAD NDEL1 RHOH GNG5 JUN CSF1 MAFF NR1H3 SMAD7 PPARG LPL WWTR1 GAL TFRC RGCC CCL24 SERPINE1 EZH2 KANK1 RAPGEF2 SOD2 MAD2L2 ITGB1BP1 INHBA GLIPR2 EEF1E1 EREG PRMT1 RARA BTG1 CDC73 ETS1 SERPINE2 ADAMTS7 IL1RN PIM1 WARS BMP6 TIAM1 CSF2 LEO1 BMP1 WNT1…
267	Regulation of localization	ITGB3 TCP1 RAC2 DKC1 CCT7 NAF1 CCT6A CCT5 CCT2 RUVBL1 LEPROT CACNA1G SYT7 TMSB10 NEDD4L SEMA3C RAB10 HSP90AB1 ZPR1 PPARD PDGFRB XPO5 RAB17 RHBDF2 ZSWIM4 PPARG ANXA1 LRCH1 HECW2 RHOF RAB20 ITPR1 HOMER1 RHOC SHANK1 ZSWIM5 IWS1 ANXA5 SYT12 PDGFA CCL5 CCR7 GSTO1 RALA NR1H3 HDAC9 BCAR1 KARS MYLK GAL ATP1B3 ACTN2 FGFR1 FKBP1A P2RX7 OSBPL8 LAMB1 MMP9 JAG1 RGCC NDRG4 RIPK2 CCL24 SERPINE1 CREB3 DVL1 GTPBP…
264	Anatomical structure morphogenesis	NEDD4L SDCCAG8 TIE1 SEMA3C DVL1 FAM20A VDR RHOQ BHLHE41 RAC2 RARA ZSWIM4 BHLHE40 ANXA1 MYPN HECW2 RHOF RHOC SHANK1 ZSWIM5 DRAXIN COL6A3 RHOBTB3 HEY1 CDK5 JCAD KLK4 RHOH SDC2 RARG GNG5 FZD4 FAM20C TUBB3 GAL LAMB1 RGCC CCL24 SERPINE1 KANK1 RAPGEF2 ITGB1BP1 CLU INHBA LIF LAMA5 PPARG IL1RN PIM1 ITGAV WARS IL18 HOPX CD151 ADGRG1 ITGB3 FGR CFLAR TNFRSF12A RALA FYN WWTR1 EHD2 TNC PIK3CB SBNO2 MEF2A JMJD…
254	Cellular localization	ITGB3 TCP1 RAC2 DKC1 CCT7 CCT6A CCT5 CCT2 LEPROT SYT7 TMSB10 ZFYVE16 KIF1B IPO5 TBC1D1 TNPO1 EFR3B RAB10 SEH1L NUP188 HSP90AB1 SUN2 ARFRP1 PIGU PLEKHJ1 TIMM44 TIMM50 BCCIP NUP88 GRPEL1 ZPR1 ERGIC1 RTKN NRBP1 DNAJC6 MREG FYTTD1 ARL4A XPO5 RAB17 EXOSC2 RAN CLUH NXT1 TIMM17A LTV1 STX11 RAB20 PMM2 RAB13 HSPD1 STAR ITPR1 GOLGA7B NUP35 IWS1 ABCE1 CDK5 NDEL1 SGSM1 RILP VPS37C MFN1 TIMM22 RRS1 NPM1 ZDHHC…
224	Cell proliferation	MATK FGFR1 JAK3 CSF3 CCND1 PDGFRB BCL6 CD86 CD274 EREG TNFSF9 LIF BTG1 PDGFRA ANXA1 ABL2 BTG3 BTG2 IL6R DDR2 TGFA JCAD GNG5 CLCF1 PDGFA CRLF2 WWTR1 KARS TFRC TIMP1 RGCC NDRG4 DNAJA3 CD276 DOT1L CCL24 AHR RAPGEF2 CYP27B1 VDR NOP2 PTPN6 SOD2 ITGB1BP1 NR4A3 CLU INHBA ALDH1A2 PPARG CDC73 FAM129B MYC PIM1 ITGAV HSPD1 TSLP IL18 BMP6 OTUD6B TIAM1 CSF2 DLC1 IL7R AR WNT10B NPM1 CSF1 ZBTB7C CD55 PNP ADGRG1…
223	Response to external stimulus	SLC11A1 NR1H3 SBNO2 SEMA3C PIEZO1 CCL24 C1QBP CCL1 AICDA PPARD BCL6 CD86 CCL20 PKD2 CD274 CCRL2 CCR7 RAC2 ZSWIM4 PER2 ANXA1 IL1RN IL36RN IL36B MYPN PKD1L1 CXCR5 CCR5 ZSWIM5 DRAXIN ANXA5 JUN TUBB3 CCL5 PSMA6 SERPINE1 SERPINE2 IL18 MAPK13 IL6R LPL MAP3K14 TNIP3 TRAF3IP2 KARS FGFR1 ZMPSTE24 P2RX7 CREB3 CYP27B1 VDR PDGFRB IRF1 LGALS3 RSAD2 PDGFRA ETS1 ANKRD1 PDPN GPER1 C1QTNF1 CSF1 IFNLR1 CD55 MAP3K5…
204	Multi-organism process	SLC11A1 NR1H3 AICDA CD86 CD274 ATXN1 IL1RN IL36RN IL36B ABHD2 HPGD JUN MAP3K14 TNIP3 TRAF3IP2 MID2 ZMPSTE24 ICAM1 CHMP4B VAPA FCER2 C1QBP CYP27B1 TRIM25 IRF1 NECTIN2 RSAD2 ITGAV TNIP1 ANKRD1 IL18 PDCD6IP IFNLR1 CD55 SPN CCL5 FGR CFLAR FYN POLR3B BIRC3 VIM NSUN2 RAI14 ATP6V1H NEDD4L NDC1 SBNO2 IPO5 KARS ACSL4 TFRC PTGS2 IL4R TNPO1 SEH1L RFX2 DYNLL1 P2RX7 RGS1 FKBP5 CECR2 ST13 MMP9 RIPK2 NFKBIB IL2…
200	Catabolic process	MYLIP NEDD4L MRTO4 PFKP PKM EXOSC5 ACOX3 SMOX HSP90AB1 HSD3B7 HNRNPM TIMP3 PSMA6 PSME2 MMP9 TIMP1 GLA PSMD7 USP10 HMOX2 DMAC2 SMG9 PSMD11 GPD2 PSMD14 GLS KYNU CLU MMP19 UPF3B EXOSC2 UBE2D2 DAGLA CTSL MMP7 AOX1 HECW2 ABHD2 PSMA5 PELO ANAPC1 ELOC TIMP4 MMP14 HK2 UBQLN4 HK3 UBAP1 FUNDC2 MMP10 VPS37C SPSB1 TRIB1 FBXO45 ZNRF3 DPYD LONP1 MMP1 OTUD7B SCARF1 FURIN CD44 ACOT7 TRIM9 SMAD7 ABCD1 POP1 ERLIN1…
195	Immune response	FYN TRAF3IP2 SBNO2 KARS CD276 RIPK2 CCL24 C1QBP CCL1 BCL6 CD86 CCL20 CD274 CCRL2 CCR7 ANXA1 CD226 CD1A CD1C CD1E CXCR5 IL6R CCR5 OTUD4 PPP1R14B CCL5 NR1H3 LCP2 TNIP3 BCAR1 EIF2B3 TFRC MID2 KCNN4 CYP27B1 KYNU SFPQ MAD2L2 CD58 TRIM25 PSPC1 NECTIN2 RARA HSPD1 IL18 POLR3D CD55 SPN FGR MAP3K14 POLR3B SLC11A1 VIM IL4R LAMP3 P2RX7 ICAM1 SMAD7 FCER2 IL27RA JAK3 RAPGEF1 CSF3 PTPN6 AICDA NR4A3 CLU RAB17 ER…
191	Locomotion	TMSB10 BCAR1 PIK3CB SDCCAG8 SEMA3C ITGB8 CCL24 CCL1 NEDD9 PDGFRB CCL20 SDC1 CCRL2 SDC4 CCR7 RAC2 ZSWIM4 NAV1 ANXA1 LRCH1 IL1RN IL36RN IL36B ARPC5L MYPN ITGB7 RHOF ITGB1 RHOC CXCR5 CCR5 ZSWIM5 DRAXIN ANXA5 DNAAF2 NDEL1 SDC2 PDGFA ITGBL1 TUBB3 ITGB3 CCL5 IL6R CD44 KARS MYLK FGFR1 MID2 LAMB1 BAMBI JAG1 VAPA RGCC NDRG4 SERPINE1 CREB3 GTPBP4 C1QBP ITGB1BP1 GLIPR2 LAMA5 LGALS3 PPARG PDGFRA LRP12 TIAM1 …
167	Cell motility	TMSB10 BCAR1 PIK3CB SDCCAG8 SEMA3C ITGB8 CCL24 CCL1 NEDD9 PDGFRB CCL20 SDC1 CCRL2 SDC4 CCR7 RAC2 NAV1 ANXA1 LRCH1 IL1RN IL36RN IL36B ARPC5L ITGB7 RHOF ITGB1 RHOC CXCR5 CCR5 ANXA5 DNAAF2 NDEL1 SDC2 PDGFA ITGBL1 ITGB3 CCL5 IL6R CD44 KARS MYLK FGFR1 LAMB1 BAMBI JAG1 RGCC NDRG4 SERPINE1 CREB3 GTPBP4 C1QBP ITGB1BP1 GLIPR2 LAMA5 LGALS3 PPARG PDGFRA LRP12 TIAM1 MMP14 DLC1 CD151 TMEM102 CSF1 NANOS1 ADGRG…
167	Localization of cell	TMSB10 BCAR1 PIK3CB SDCCAG8 SEMA3C ITGB8 CCL24 CCL1 NEDD9 PDGFRB CCL20 SDC1 CCRL2 SDC4 CCR7 RAC2 NAV1 ANXA1 LRCH1 IL1RN IL36RN IL36B ARPC5L ITGB7 RHOF ITGB1 RHOC CXCR5 CCR5 ANXA5 DNAAF2 NDEL1 SDC2 PDGFA ITGBL1 ITGB3 CCL5 IL6R CD44 KARS MYLK FGFR1 LAMB1 BAMBI JAG1 RGCC NDRG4 SERPINE1 CREB3 GTPBP4 C1QBP ITGB1BP1 GLIPR2 LAMA5 LGALS3 PPARG PDGFRA LRP12 TIAM1 MMP14 DLC1 CD151 TMEM102 CSF1 NANOS1 ADGRG…
163	Regulation of immune system process	FYN KARS CD276 JAK3 CSF3 C1QBP CD86 CD274 TNFSF9 RAC2 ANXA1 LRCH1 CD226 CD1A CD1C CD1E IL6R OTUD4 CLCF1 CSF1 CCL5 NR1H3 LCP2 TNIP3 BCAR1 TRAF3IP2 EIF2B3 TFRC ZMPSTE24 RIPK2 KCNN4 AHR CREB3 CCL1 CCL20 SFPQ MAD2L2 PSPC1 INHBA TNFSF14 CCR7 PRMT1 LIF NECTIN2 RARA LGALS3 CDC73 ETS1 HSPD1 IL18 GPER1 AQP3 LEO1 POLR3D TMEM102 HCAR2 IFNLR1 CD55 PNP FGR SLC11A1 GAL IL4R P2RX7 JAG1 SMAD7 DNAJA3 FCER2 IL27RA…
160	Response to endogenous stimulus	PKM RAB10 TIMP3 TIMP1 PPARD NR4A3 RNF6 RARA PPARG ANXA1 SPRY2 SKIL ABHD2 BMP6 TIMP4 ANXA5 GPER1 RARG JUN ZNF366 SSTR2 SOCS3 SRC LEPROT SMAD7 CCR7 NR1H3 CD44 HDAC9 FGFR1 PXN ICAM1 BAMBI HSP90AB1 RIPK2 AHR RAPGEF1 RAPGEF2 ZPR1 CCND1 KLF9 ITGB1BP1 PMEPA1 RAP1B AANAT ADAMTS7 IL1RN LRRC32 ANKRD1 PPARGC1B MAPK13 ATP1A1 HPGD AHCYL1 AR FAM83G DAXX CFLAR FYN TNC KIF1B IPO5 GAL EIF2B3 SREBF1 PTGS2 ZMPSTE24…
151	Biological adhesion	MDGA1 PTPRF PLEK METAP1 CD44 COL5A3 ICAM1 JAK3 ITGB8 CD86 CD274 TNFSF9 ANXA1 EMILIN1 MYPN ITGB7 ITGB1 IL6R DDR2 ITGBL1 ITGB3 CCR7 PDE3B TFRC LAMB1 NRP1 JAG1 SMAD7 RGCC CD276 SERPINE1 KANK1 GTPBP4 CD58 ITGB1BP1 TNFSF14 NECTIN2 LAMA5 RARA IL1RN ITGAV HSPD1 IL18 ITGA5 PDPN DLC1 C1QTNF1 TMEM102 CD55 PNP ADGRG1 CCL5 TNFRSF12A VCAN TNC BCAR1 PIK3CB LAMA3 LAMC2 ATXN3 LIMS2 SCARF1 GPC4 IL4R RAB10 PXN DNA…
150	Cell adhesion	MDGA1 PTPRF PLEK METAP1 CD44 COL5A3 ICAM1 JAK3 ITGB8 CD86 CD274 TNFSF9 ANXA1 EMILIN1 MYPN ITGB7 ITGB1 IL6R DDR2 ITGBL1 ITGB3 CCR7 PDE3B TFRC LAMB1 NRP1 JAG1 SMAD7 RGCC CD276 SERPINE1 KANK1 GTPBP4 CD58 ITGB1BP1 TNFSF14 NECTIN2 LAMA5 RARA IL1RN ITGAV HSPD1 IL18 ITGA5 PDPN DLC1 C1QTNF1 TMEM102 CD55 PNP ADGRG1 CCL5 TNFRSF12A VCAN TNC BCAR1 PIK3CB LAMA3 LAMC2 ATXN3 LIMS2 SCARF1 GPC4 IL4R RAB10 PXN DNA…
133	Anatomical structure formation involved in morphogenesis	SDCCAG8 TIE1 DVL1 FAM20A BHLHE41 BHLHE40 ANXA1 JCAD KLK4 GNG5 FAM20C RGCC SERPINE1 ITGB1BP1 INHBA PPARG PIM1 WARS IL18 HOPX ADGRG1 CFLAR TNFRSF12A RALA EHD2 PIK3CB SBNO2 MEF2A JMJD6 NLE1 PTGS2 SEMA3C IL4R FGFR1 RFX2 NRP1 CECR2 MTHFD1 POFUT1 KLF5 COBL CCL24 EHD1 PTPN6 BYSL BCL6 NRP2 NR4A3 EGR2 MMP19 SDC4 SOX4 EREG TNFSF14 ALDH1A2 NECTIN2 RARA KDM6B CHI3L1 WDR74 CDC73 PDGFRA ETS1 SKIL CYP1B1 EMILIN…
132	Leukocyte activation	SBNO2 KARS JAK3 CD86 CD274 TNFSF9 ANXA1 HSPD1 CD226 IL6R CLCF1 CCR7 ITGB1 CD44 TFRC CD276 AHR MAD2L2 CLU TNFSF14 RARA IL18 CD1C CSF2 GPER1 CD55 SPN PNP CCL5 FGR FYN SLC11A1 NR1H3 LCP2 GAL JMJD6 IL4R P2RX7 SMAD7 DNAJA3 RIPK2 NDRG1 IL27RA ZMIZ1 PTPN6 AICDA CD83 BCL6 ID2 NR4A3 SOX4 IRF1 RAC2 RSAD2 IL2RA IRF4 LRRC32 MMP14 CXCR5 DCSTAMP STOML2 RHOH IL7R TNIP2 CEBPB RASGRP1 PTPN2 JUN CD151 IMPDH2 FANCA…
124	Response to abiotic stimulus	HSP90AA1 PIEZO1 HSPA9 PKD2 AANAT PER2 ANXA1 PKD1L1 JUN MAP4K3 MYLK ENO1 MAP3K20 HMOX2 CCND1 KMO FIGNL1 HUS1 TXN MYC ANKRD1 ITPR1 MAPK13 CLPB AQP3 PLK3 NPM1 NOC2L MME DAXX CFLAR FYN ADSS USP2 CTNS TNC KARS ATXN3 PKM EIF2B3 PTGS2 ZMPSTE24 P2RX7 ICAM1 HSP90AB1 NDRG4 DNAJA3 TRPA1 SLC1A2 PPARD ARSB PDGFRB ID2 SLC2A1 DUSP1 ELK1 VGF FOXP2 PPARG EIF2S1 MBD2 BHLHE40 ETS1 CDK4 SMPD2 SERPINE2 LRRC8A MMP7 MY…
114	System process	CACNA1G MYLK ATXN1 SHANK1 GSTO1 MEF2A GAL ITGB1BP1 GPER1 C1QTNF1 CFLAR JARID2 FYN WWTR1 NR1H3 MAP2K3 CTNS SREBF1 PTGS2 ACTN2 FGFR1 ZMPSTE24 SNX10 P2RX7 ICAM1 TMEM38B TIMP3 SMAD7 NDRG4 TRPA1 KCNN4 EZH2 DVL1 CDH23 GLRX3 VDR PPARD GLS ID2 NR4A3 ACO1 EGR2 NDP OR7C1 PNKD FOXP2 NPAS1 DIAPH1 ROCK2 SERPINE2 SPRY2 NOB1 ITGB1 HOMER1 BMP6 AFF2 TIAM1 BTG2 ITGA5 PDLIM5 ATP1A1 ITGA2 FABP5 CDK5 AQP3 NAV2 AR NPR…
113	Regulation of locomotion	TMSB10 SEMA3C PDGFRB RAC2 ZSWIM4 ANXA1 LRCH1 RHOF RHOC ZSWIM5 ANXA5 PDGFA CCL5 CCR7 BCAR1 KARS MYLK FGFR1 MID2 LAMB1 JAG1 VAPA RGCC NDRG4 CCL24 SERPINE1 CREB3 GTPBP4 C1QBP CCL1 CCL20 ITGB1BP1 GLIPR2 LGALS3 PPARG PDGFRA TIAM1 MMP14 DLC1 CD151 TMEM102 CSF1 FGR LAMA3 TIE1 PTGS2 OSBPL8 NRP1 SUN2 IL27RA CORO1C PPARD DPYSL3 CD274 TRIM25 SDC4 TNFSF14 LAMA5 DIAPH1 ETS1 MYC CYP19A1 CYP1B1 EMILIN1 ITGAV AB…
108	Immune effector process	SBNO2 KARS C1QBP AICDA ANXA1 CD226 CD1A CD1C CD1E MAP3K14 TRAF3IP2 TFRC ZMPSTE24 MAD2L2 IRF1 NECTIN2 RARA RSAD2 HSPD1 IL18 IFNLR1 CD55 SPN FGR POLR3B SLC11A1 IL4R P2RX7 ICAM1 SMAD7 RIPK2 FCER2 IL27RA RAPGEF1 PTPN6 BCL6 NR4A3 CLU TRIM25 RAC2 RFTN1 IL2RA IRF4 C1RL ITGAX DDX21 POLR3D IL7R JAGN1 RASGRP1 CLCF1 ITGAM EXOSC5 JAG1 RGCC ADGRE2 MYD88 JAK3 LGALS3 CD86 FYN PLAUR MVP BIRC3 CD44 PIK3CB SLC2A3 …
106	Reproduction	ANXA1 ESPL1 HUS1 ABHD2 HPGD PTTG1 BIRC3 NSUN2 RAI14 TNC NDC1 ACSL4 PTGS2 IL4R RFX2 ICAM1 HSP90AB1 CECR2 SUN2 MMP9 ZMIZ1 CCND1 VDR PPARD PDGFRB BCL6 SDC1 SLC2A1 PKD2 TCP1 INHBA MMP19 NDP EREG POLR1B PPAT LIF VGF NECTIN2 MAS1 NPAS1 RARA RAN FIGNL1 ARNTL MICAL2 MBD2 PHC2 PDGFRA ETS1 CCT7 SERPINE2 SKIL MYC MMP7 PAQR5 CYP19A1 STAR ITGB1 CCT5 CDYL BMP6 TIMP4 MMP14 ITGA5 CAPN2 ITGA2 RHOBTB3 CSF2 STRBP S…
106	Cell cycle process	RANBP1 PSME2 BCCIP CCND1 RTKN NAA50 ANXA11 AUNIP ANXA1 ESPL1 HUS1 ANAPC1 PTTG1 NDEL1 PLK3 ANKLE2 NPM1 ID2 CDK14 TPX2 MAP3K20 RGCC NEK6 INHBA IRF1 CDC73 CDK4 MYC DYRK3 RHOC TGFA PDCD6IP PHB2 PINX1 NSUN2 MAP4 SDCCAG8 NDC1 FGFR1 ZMPSTE24 EZH2 ZPR1 PPM1G SFPQ PKD2 EREG PPAT LIF FIGNL1 ROCK2 SPRY2 SKIL RDX HAUS2 ITGB1 GPER1 MEI1 WNT10B IQGAP3 FANCA UBE2E2 SEH1L HSP90AB1 CHMP4B CYP27B1 PTPN6 AICDA EIF4…
106	Reproductive process	ANXA1 ESPL1 HUS1 ABHD2 HPGD PTTG1 BIRC3 NSUN2 RAI14 TNC NDC1 ACSL4 PTGS2 IL4R RFX2 ICAM1 HSP90AB1 CECR2 SUN2 MMP9 ZMIZ1 CCND1 VDR PPARD PDGFRB BCL6 SDC1 SLC2A1 PKD2 TCP1 INHBA MMP19 NDP EREG POLR1B PPAT LIF VGF NECTIN2 MAS1 NPAS1 RARA RAN FIGNL1 ARNTL MICAL2 MBD2 PHC2 PDGFRA ETS1 CCT7 SERPINE2 SKIL MYC MMP7 PAQR5 CYP19A1 STAR ITGB1 CCT5 CDYL BMP6 TIMP4 MMP14 ITGA5 CAPN2 ITGA2 RHOBTB3 CSF2 STRBP S…
105	Immune system development	SBNO2 JAK3 CSF3 PDGFRB TNFSF9 PDGFRA ANXA1 RUNX1 CSF1 SRC ITGB1 TFRC AICDA MAD2L2 INHBA PRMT1 LIF RARA PPARG CDC73 ETS1 DYRK3 HSPD1 CSF2 LEO1 WNT10B AC073611.1 SPN PNP CIAPIN1 JARID2 JMJD6 SART3 IL4R ZMPSTE24 SNX10 JAG1 SMAD7 DNAJA3 RIPK2 IL27RA ZMIZ1 PTPN6 CD83 HSPA9 BCL6 ID2 SOX4 IRF1 CCR7 RSAD2 IL2RA KCP PIM1 IRF4 LMO4 GPC3 KIRREL3 OCSTAMP IL18 KLF10 PPARGC1B SSBP3 MMP14 CXCR5 GPATCH4 SLC9B2 D…
98	Growth	SEMA3C ANXA1 SHANK1 COL6A3 NEDD4L GAL ENO1 BCL6 INHBA MT1G PIM1 MMP14 FBP1 SERTAD2 CSNK2A3 CFLAR TNFRSF12A JARID2 WWTR1 TNC PKM FGFR1 HSP90AA1 ZMPSTE24 TMEM38B HSP90AB1 NRP1 KLF5 COBL EZH2 LIMK1 DVL1 ZMIZ1 WFS1 ZPR1 EIF4G2 SLC1A2 NEDD9 PPARD PDGFRB GPD2 NRP2 EREG RNF6 PTPN12 RARA PPARG CDC73 CDK4 SERPINE2 SPRY2 CYP19A1 CLSTN3 GPC3 GSN SLC25A25 ITGB1 SAV1 PELO TIAM1 DRAXIN DDR2 PDLIM5 CDK5 DCSTAMP…
97	Response to biotic stimulus	SLC11A1 NR1H3 AICDA CD86 CD274 IL1RN IL36RN IL36B CD226 JUN WFS1 MAP3K14 TNIP3 TRAF3IP2 ZMPSTE24 C1QBP CYP27B1 IRF1 RSAD2 HSPD1 ANKRD1 IL18 IFNLR1 CD55 SPN CCL5 FGR CFLAR POLR3B SBNO2 PTGS2 IL4R SEH1L P2RX7 RGS1 ICAM1 FKBP5 ST13 RIPK2 NFKBIB IL27RA CSF3 FAM20A PPARD CCL20 KMO TRIM25 MT2A CCR7 VGF RARA IRAK2 CDC73 IL2RA CDK4 MYC IRF4 ITGAX GPC3 STAR NOCT BMP6 ADAMTS5 TIMP4 PPP1R15B CAPN2 HPGD CSF2…
91	Response to other organism	SLC11A1 NR1H3 AICDA CD86 CD274 IL1RN IL36RN IL36B JUN MAP3K14 TNIP3 TRAF3IP2 ZMPSTE24 C1QBP CYP27B1 IRF1 RSAD2 ANKRD1 IL18 IFNLR1 CD55 SPN CCL5 FGR CFLAR POLR3B SBNO2 PTGS2 IL4R SEH1L P2RX7 RGS1 ICAM1 FKBP5 ST13 RIPK2 NFKBIB IL27RA CSF3 FAM20A PPARD CCL20 KMO TRIM25 MT2A CCR7 VGF RARA IRAK2 CDC73 IL2RA CDK4 IRF4 ITGAX GPC3 STAR NOCT BMP6 ADAMTS5 TIMP4 CAPN2 HPGD CSF2 ABCA1 DDX21 C15ORF48 POLR3D T…
87	Regulation of cell adhesion	MDGA1 JAK3 CD86 CD274 TNFSF9 ANXA1 EMILIN1 IL6R DDR2 CCR7 PDE3B TFRC NRP1 JAG1 SMAD7 RGCC CD276 SERPINE1 KANK1 GTPBP4 ITGB1BP1 TNFSF14 RARA IL1RN ITGAV HSPD1 IL18 PDPN DLC1 C1QTNF1 TMEM102 CD55 PNP ADGRG1 CCL5 TNC PIK3CB LAMA3 ATXN3 IL4R ICAM1 DNAJA3 RIPK2 ZMIZ1 ATP5F1B PTPN6 CD83 BCL6 NR4A3 SDC4 IRF1 LAMA5 IL2RA SERPINE2 LRRC32 CYP1B1 GSN MMP14 ITGA5 ITGA2 IL7R CEBPB RASGRP1 FZD4 PTPN2 CSF1 SRC …
82	Regulation of cellular component biogenesis	MDGA1 TMSB10 LIMK1 KANK1 CLU KANK4 ARPC5L CLSTN3 ASAP1 SYNPO2 CCR7 RALA FNIP2 HSP90AA1 NRP1 RGCC CCL24 CSF3 PLEK ITGB1BP1 RHOQ PMEPA1 NCLN CAMSAP1 FHOD1 CSF2 DLC1 FOSL1 JUN MMP1 SDCCAG8 GPC4 ICAM1 TRIM9 KLF5 COBL SLAIN2 CORO1C DPYSL3 FAM98A SDC4 RAB17 RAC2 ROCK2 RDX EMILIN1 LMO4 GSN RHOC MMP14 SHANK1 PDLIM5 VDAC2 LRTM2 NDEL1 WNT10B AKIRIN1 SRC SHANK3 PHLDB1 EIF4G1 MAP4 CTTN DIMT1 P2RX7 PXN CHMP4B…
77	Interspecies interaction between organisms	AICDA MID2 ICAM1 CHMP4B VAPA FCER2 TRIM25 NECTIN2 RSAD2 ITGAV TNIP1 PDCD6IP JUN CCL5 CFLAR FYN VIM ATP6V1H NEDD4L IPO5 KARS TFRC TNPO1 DYNLL1 CREB3 C1QBP CCDC86 CD86 EIF4G1 NRP2 TCP1 RAN PDGFRA MYC ITGB7 NPC1 HSPD1 STOM NCAM1 ITGB1 EIF4E BICD1 ELOC CCR5 ITGA5 ABCE1 ITGA2 NPM1 KPNA2 SLC52A2 CD55 MMP1 SRC MAP3K5 DAXX IPO7 VDAC1 ITGB3 FURIN LAMP3 HSP90AB1 ROCK2 GSN MYD88 P2RX7 NDC1 SEH1L NUP188 RANB…
68	Taxis	SEMA3C CCL24 CCL1 CCL20 CCRL2 CCR7 RAC2 ZSWIM4 ANXA1 IL1RN IL36RN IL36B MYPN CXCR5 CCR5 ZSWIM5 DRAXIN TUBB3 CCL5 IL6R KARS FGFR1 CREB3 C1QBP PDGFRB LGALS3 CSF1 PDGFA CKLF NRP1 HSD3B7 PLGRKT DVL1 UNC5A ID2 NRP2 NR4A3 EGR2 TNFSF14 PDGFRA CYP19A1 TIAM1 ITGA2 CDK5 ALCAM AKIRIN1 PTPN2 IL17RA TMEM102 PDE4B ITGA1 BCAR1 SERPINE1 DUSP1 ADGRE2 ITGAV ITGB3 FAM129B RAB13 NCAM1 RALA FYN PLAUR PIK3CB FOSL1 PDL…
68	Multi-organism reproductive process	ABHD2 HPGD BIRC3 NSUN2 RAI14 NDC1 ACSL4 PTGS2 IL4R RFX2 CECR2 MMP9 ZMIZ1 VDR PPARD BCL6 SLC2A1 TCP1 INHBA MMP19 EREG POLR1B PPAT LIF VGF NECTIN2 MAS1 RARA RAN FIGNL1 ARNTL MICAL2 PHC2 ETS1 CCT7 SERPINE2 SKIL MYC MMP7 PAQR5 ITGB1 CCT5 CDYL ITGA5 CAPN2 ITGA2 STRBP CCT2 MEI1 AR FOSL1 SSTR2 CCIN SPIN4 NANOS3 FANCA SRC UBE2J1 CYP27B1 TIMP1 C1QBP VDAC2 APOL2 BYSL OR7C1 PTTG1 RUVBL1 MAFF
66	Leukocyte migration	CCL24 CCL1 CCL20 RAC2 ANXA1 LRCH1 IL1RN IL36RN IL36B CCL5 CCR7 IL6R KARS CREB3 C1QBP LGALS3 TMEM102 CSF1 CKLF ICAM1 HSD3B7 MMP9 IL27RA TNFSF14 CYP19A1 EMILIN1 ITGB7 MMP14 CXCR5 ITGA2 JAGN1 AKIRIN1 IL17RA PDE4B SPN ITGA1 SERPINE1 DUSP1 ADGRE2 ITGB1 MYD88 TNFRSF18 FYN CD44 PIK3CB ATP1B3 SLC7A5 TNFRSF10A PTPN6 SDC1 CD58 SDC4 ATP1B2 ITGAV ITGAX SLC16A3 SLC16A1 SLC7A7 CCR5 ITGA5 SLC3A2 SDC2 ITGAM MMP1…
60	Regulation of growth	SEMA3C NEDD4L GAL ENO1 BCL6 INHBA MT1G PIM1 MMP14 FBP1 SERTAD2 CSNK2A3 TNFRSF12A JARID2 FGFR1 ZMPSTE24 NRP1 LIMK1 WFS1 ZPR1 EIF4G2 NEDD9 PPARD RNF6 PPARG CDC73 CDK4 SERPINE2 CLSTN3 GPC3 SAV1 DRAXIN CDK5 DCSTAMP NDEL1 AR RUVBL1 MYOZ1 CSF1 SOCS3 NANOS1 MAD2L2 CYP27B1 EIF4G1 EXOSC2 RFTN1 MYD88 H3F3C CTTN MT2A MT1E MT1F MT1H MT1M BTG1 LRP12 NPR1 BCAR1 RPS6KA1 RPS6KA3
60	Developmental growth	SEMA3C ANXA1 SHANK1 COL6A3 NEDD4L GAL PIM1 CFLAR TNFRSF12A JARID2 WWTR1 TNC PKM FGFR1 HSP90AA1 ZMPSTE24 TMEM38B HSP90AB1 NRP1 KLF5 COBL EZH2 LIMK1 DVL1 ZMIZ1 ZPR1 EIF4G2 SLC1A2 PPARD PDGFRB GPD2 NRP2 EREG RNF6 PTPN12 RARA CDK4 SPRY2 CYP19A1 GSN SLC25A25 ITGB1 SAV1 PELO TIAM1 DRAXIN DDR2 PDLIM5 CDK5 NDEL1 AR WNT10B CHST11 RARG AKIRIN1 MYOZ1 CSF1 CTTN NDRG4 ALCAM
58	Developmental process involved in reproduction	ANXA1 ABHD2 NSUN2 TNC PTGS2 RFX2 ICAM1 HSP90AB1 CCND1 VDR PPARD PDGFRB SDC1 PKD2 MMP19 NDP EREG LIF VGF NECTIN2 MAS1 RARA RAN PDGFRA SERPINE2 MYC PAQR5 CYP19A1 STAR CDYL BMP6 MMP14 RHOBTB3 CSF2 STRBP SPINT1 MEI1 AR CEBPB RARG FZD4 FOSL1 CSF1 SOCS3 NANOS3 FANCA MME SRC UBE2J1 ADGRG1 PHB2 MAMLD1 CYP27B1 INHBA PPARG RAB13 HEY1 ITGB8
57	Activation of immune response	FYN CD276 C1QBP CD226 OTUD4 NR1H3 LCP2 TNIP3 BCAR1 EIF2B3 RIPK2 KCNN4 SFPQ PSPC1 NECTIN2 HSPD1 CD55 RAPGEF1 PTPN6 NR4A3 CLU IRF1 CCR7 RFTN1 IRAK2 RSAD2 IRF4 C1RL TNIP1 PIK3AP1 TNIP2 KLHL6 MYD88 PTPN2 RPS6KA3 RGCC STOML2 PDE4B LGALS3 FGR BIRC3 PIK3CB HSP90AA1 HSP90AB1 PSMA6 PSME2 XIAP PSMD7 LIMK1 PSMD11 PSMD14 UBE2D2 CTSL PSMA5 RUNX1 ITGAM SRC
57	Multicellular organism reproduction	ABHD2 BIRC3 NSUN2 RAI14 NDC1 ACSL4 PTGS2 IL4R RFX2 ZMIZ1 VDR PPARD BCL6 INHBA MMP19 EREG PPAT LIF NECTIN2 MAS1 NPAS1 RARA RAN FIGNL1 ARNTL MICAL2 MBD2 PHC2 PDGFRA ETS1 ANXA1 SERPINE2 SKIL MYC MMP7 PAQR5 ITGB1 CDYL TIMP4 STRBP MEI1 AR FZD4 FOSL1 SSTR2 CCIN SPIN4 NANOS3 FANCA SRC UBE2J1 CYP27B1 HPGD APOL2 OR7C1 PTTG1 RUVBL1
57	Multicellular organismal reproductive process	ABHD2 BIRC3 NSUN2 RAI14 NDC1 ACSL4 PTGS2 IL4R RFX2 ZMIZ1 VDR PPARD BCL6 INHBA MMP19 EREG PPAT LIF NECTIN2 MAS1 NPAS1 RARA RAN FIGNL1 ARNTL MICAL2 MBD2 PHC2 PDGFRA ETS1 ANXA1 SERPINE2 SKIL MYC MMP7 PAQR5 ITGB1 CDYL TIMP4 STRBP MEI1 AR FZD4 FOSL1 SSTR2 CCIN SPIN4 NANOS3 FANCA SRC UBE2J1 CYP27B1 HPGD APOL2 OR7C1 PTTG1 RUVBL1
51	Behavior	ATXN1 USP2 CTNS MCOLN3 ATXN3 GAL PTGS2 ZMPSTE24 NDRG4 DVL1 CDH23 WFS1 SLC1A2 EIF4G1 GLS ID2 NR4A3 HCRTR1 EGR2 FOXP2 NPAS1 MBD2 SERPINE2 NPC1 STAR KIRREL3 ITGB1 EIF4E HOMER1 SLC16A1 AFF2 BTG2 ITGA5 SHANK1 CAPN2 CSF2 CDK5 STRBP NAV2 CEBPB FZD4 FOSL1 GCNT4 JUN GM2A VDAC1 SHANK3 MME ABL2 RASGRF1 FYN
49	Sexual reproduction	ABHD2 BIRC3 NSUN2 RAI14 NDC1 PTGS2 IL4R RFX2 CECR2 ZMIZ1 BCL6 TCP1 INHBA MMP19 EREG VGF NECTIN2 MAS1 RARA RAN FIGNL1 ARNTL MICAL2 PHC2 CCT7 SERPINE2 SKIL MYC PAQR5 ITGB1 CCT5 CDYL STRBP CCT2 MEI1 AR FOSL1 SSTR2 CCIN SPIN4 NANOS3 FANCA SRC UBE2J1 VDAC2 HPGD OR7C1 PTTG1 RUVBL1
46	Cell growth	SEMA3C NEDD4L GAL ENO1 BCL6 INHBA MMP14 FBP1 SERTAD2 CSNK2A3 TNFRSF12A HSP90AA1 HSP90AB1 NRP1 COBL LIMK1 DVL1 EIF4G2 PPARD NRP2 RNF6 PPARG CDC73 SERPINE2 CLSTN3 ITGB1 TIAM1 DRAXIN PDLIM5 CDK5 DCSTAMP NDEL1 RARG NANOS1 MAD2L2 CYP27B1 EIF4G1 EXOSC2 H3F3C CTTN ALCAM BTG1 NPR1 BCAR1 RPS6KA1 RPS6KA3
40	Methylation	NSUN2 METTL1 DIMT1 PRMT5 TRMT1 NOP2 PRMT1 EMG1 WTAP TFB2M IWS1 TRMT61A HIST1H1E PRMT3 TRMT6 GSPT1 DOT1L EZH2 EEF2KMT EEF1AKMT3 ZCCHC4 SETMAR BEND3 CIAPIN1 JARID2 ZMPSTE24 METTL2A COQ3 MBD2 SMYD5 PWP1 BTG2 WDR4 METTL7B FAM98A MYC MTRR FAM129B GSTO1 GATAD2A
39	Maintenance of location	TMSB10 SUN2 PPARD PPARG ITPR1 ANXA5 CCR7 GSTO1 FKBP1A OSBPL8 DBN1 PKD2 CCR5 GPER1 LETM1 NR1H3 MCOLN3 P2RX7 TMEM38B TRPA1 EHD1 PTPN6 TXN ABCG1 CDK5 TLN2 PTPN2 GM2A ERO1A SOAT1 DIAPH1 ITGAV GSN HK2 LPL ITGB3 SHANK1 FLNB ABCA1
38	Rhythmic process	ID2 AANAT PER2 ARNTL2 ARNTL BHLHE40 IMPDH2 USP2 SREBF1 PRMT5 EZH2 AHR SFPQ KLF9 PSPC1 EGR2 BHLHE41 MMP19 EREG PPARG ROCK2 PDGFRA ETS1 ANXA1 CDK4 MMP7 STAR NOCT KLF10 TIMP4 CSF2 CDK5 FZD4 JUN SRC INHBA NR1H3 SERPINE1
37	Autophagy	USP10 FUNDC2 CLU PLK3 PIK3CB ZMPSTE24 CTTN CHMP4B RIPK2 CDC37 ARSB NPC1 RETREG1 UBQLN4 SYNPO2 VDAC1 SREBF1 LAMP3 MID2 EIF4G2 EIF4G1 HK2 ATP6V1H ATP6V1A ATP6V1B2 ATP6V0A2 HSP90AA1 DYNLL1 TOMM22 PRKAG2 ABL2 ITPR1 CDK5 VPS37C MFN1 SRC PGAM5
30	Protein folding	DNAJC25 FKBP1A FKBP5 ST13 CDC37 PPIF HSPA9 EMC1 DNAJB5 PFDN2 HSPD1 ERO1A WFS1 CLU HSP90AA1 HSP90AB1 DNAJA3 GRPEL1 MESD TCP1 HSPH1 TRAP1 CCT7 PPIL1 CCT6A CCT5 CCT2 MPDU1 DNAJC2 HSPBP1
30	Regulation of multi-organism process	AICDA TRAF3IP2 MID2 ZMPSTE24 VAPA FCER2 C1QBP TRIM25 NECTIN2 RSAD2 ITGAV JUN IFNLR1 CD55 CCL5 RIPK2 INHBA IL2RA STOM BMP6 LAMP3 CHMP4B TIMP1 GSN MYD88 TRIB1 KPNA2 P2RX7 BIRC3 TNIP1
26	Circadian rhythm	ID2 AANAT PER2 ARNTL2 ARNTL BHLHE40 IMPDH2 USP2 SREBF1 EZH2 SFPQ PSPC1 BHLHE41 CDK4 STAR NOCT KLF10 CSF2 JUN KLF9 PRMT5 AHR PPARG ROCK2 NR1H3 SERPINE1
26	Multi-multicellular organism process	HPGD ACSL4 PTGS2 MMP9 VDR PPARD SLC2A1 POLR1B PPAT LIF RARA ARNTL ETS1 SERPINE2 MMP7 ITGA5 CAPN2 ITGA2 AR FOSL1 CYP27B1 TIMP1 C1QBP APOL2 BYSL MAFF
21	Production of molecular mediator of immune response	CD226 KARS TFRC AICDA MAD2L2 GALNT2 HSPD1 IL18 CD55 SLC11A1 TRAF3IP2 IL4R SMAD7 IL27RA BCL6 NR4A3 RSAD2 DDX21 IL7R CLCF1 JAK3
21	Antigen processing and presentation	CD1A CD1C CD1E SLC11A1 ICAM1 CCR7 RFTN1 RAB10 DYNLL1 PSMA6 PSME2 PSMD7 PSMD11 ACTR1B PSMD14 NCF2 CTSL ITGAV PSMA5 AP1S3 RILP
21	Hormone metabolic process	AANAT FURIN CYP27B1 FDX1 CYP19A1 CYP1B1 BMP6 GAL FGFR1 ZMPSTE24 VDR ALDH1A2 PDGFRA STAR ATP1A1 SCG5 GCNT4 DHRS11 HSD11B1 MME FDX2
16	Myeloid cell homeostasis	JAK3 ANXA1 INHBA ETS1 DYRK3 HCAR2 JMJD6 MTHFD1 BCL6 ID2 PTPN2 PDE4B PIK3CB HSPA9 PRMT1 LYAR
15	Regulation of circadian rhythm	PER2 ARNTL2 USP2 EZH2 ID2 SFPQ PSPC1 ARNTL BHLHE40 NOCT KLF10 CSF2 PPARG ROCK2 NR1H3
14	Cell killing	CD226 CD1A CD1C CD1E FCER2 NECTIN2 P2RX7 HSP90AB1 PTPN6 IL18 IL7R RASGRP1 ITGAM ICAM1
14	Response to estrogen	ZNF366 TRIM25 RARA GAL IL4R CCND1 ARSB PDGFRB PPARG MYC STAR OCSTAMP MMP14 CYP27B1
14	Detection of stimulus	PIEZO1 PKD2 PKD1L1 SOX4 FYN TRPA1 OR7C1 SERPINE2 ITGA2 MRPS35 ABCG1 CDS1 METAP2 METAP1
13	Neurotransmitter secretion	SYT7 STX11 P2RX7 TRIM9 SYP NCS1 DVL1 KMO RAP1B PNKD CDK5 SYT12 GPER1
13	Maintenance of cell number	LEO1 MED15 EZH2 ZNF706 SOX4 LIF CDC73 EIF4E SAV1 PELO KLF10 JAG1 GNL3
12	Leukocyte homeostasis	JAK3 ANXA1 HCAR2 P2RX7 MTHFD1 DNAJA3 IL2RA SKIL PDE4B PIK3CB ZC3H8 TNFSF14
12	Leukocyte mediated cytotoxicity	CD226 CD1A CD1C CD1E NECTIN2 P2RX7 PTPN6 IL18 IL7R RASGRP1 ITGAM ICAM1
12	Regulation of cell killing	CD226 CD1A CD1C CD1E FCER2 NECTIN2 P2RX7 HSP90AB1 IL7R RASGRP1 ITGAM ICAM1
12	Detoxification	MT1G MT2A MT1E MT1F MT1H MT1M PTGS2 SOD2 TXN GSTO1 CYGB SRXN1
10	Locomotory behavior	USP2 CTNS MCOLN3 ZMPSTE24 CDH23 ID2 NPC1 NAV2 FZD4 SHANK3
10	Synaptic vesicle exocytosis	SYT7 STX11 P2RX7 TRIM9 SYP NCS1 DVL1 RAP1B CDK5 SYT12
10	Modification of morphology or physiology of other organism	VAPA FCER2 TNIP1 JUN CCL5 MYC STOM P2RX7 ITGAV KPNA2
10	Ovulation cycle	MMP19 EREG PDGFRA ETS1 ANXA1 MMP7 TIMP4 FZD4 SRC INHBA
10	Regulation of plasma lipoprotein particle levels	LPL MYLIP EHD1 LPCAT3 ABCG1 SOAT1 LDLRAP1 ABCA1 NPC1 BMP1
10	Regulation of hemostasis	ANXA5 SERPINE1 SERPINE2 PDGFRA PDPN C1QTNF1 PDGFA PLEK PLAUR SERPINB2
10	Multi-organism localization	TCP1 KPNA2 NDC1 SEH1L NUP188 NUP88 RAN NUP35 UBAP1 VPS37C
10	Meiotic cell cycle process	ESPL1 HUS1 PTTG1 NSUN2 NDC1 EREG LIF FIGNL1 MEI1 FANCA
9	Muscle adaptation	MEF2A CFLAR JARID2 EZH2 GLRX3 NR4A3 MYOZ1 GSN ROCK2
7	Somatic diversification of immune receptors	TFRC AICDA MAD2L2 HSPD1 IL27RA BCL6 CLCF1
7	Response to activity	PPARD MAS1 KDM6B STAR SLC25A25 BMP6 ITGA2
7	Lymphocyte costimulation	CD86 CD274 TNFSF14 CCR7 FYN PTPN6 SRC
7	Multi-organism behavior	ATXN1 DVL1 GLS KIRREL3 SHANK1 GCNT4 SHANK3
7	Regulation of reproductive process	INHBA LIF AR SRC TIMP1 C1QBP DUSP1
6	Ovulation cycle process	MMP19 EREG PDGFRA FZD4 SRC INHBA
6	Detoxification of inorganic compound	MT1G MT2A MT1E MT1F MT1H MT1M
6	Cellular detoxification	PTGS2 SOD2 TXN GSTO1 CYGB SRXN1
5	Rhythmic behavior	USP2 ID2 EGR2 STAR CSF2
5	Feeding behavior	GAL GLS NR4A3 HCRTR1 FYN
5	Protein activation cascade	C1QBP CD55 CLU C1RL RGCC
4	Behavioral defense response	EIF4G1 EIF4E VDAC1 SHANK3
4	Multi-organism cellular process	C1QBP NECTIN2 BIRC3 CCR5
4	T cell selection	SPN CCR7 IRF4 PTPN2
4	Intraspecies interaction between organisms	ATXN1 DVL1 SHANK1 SHANK3
4	Movement in environment of other organism involved in symbiotic interaction	MID2 VAPA TRIM25 CHMP4B

## Sheet: GO_BP_groups_48hpi_down
N	High level GO category	Genes
3	Acrosome reaction	STX2 PCSK4 TRIM36
37	Activation of immune response	COL20A1 TLR8 C5AR2 TLR2 CD14 TMEM173 PVRIG KLRK1 CFH MASP2 FCGR2B PTPRC PRKD2 MEF2C IRAK3 CFP APPL2 ARRB2 PYHIN1 C2 GCSAML GCSAM NLRP6 CFD CFB FCN1 NOP53 SIN3A LILRA4 CD4 MAPK3 FCGR2A S100A1 HLA-DPA1 PIK3CD HLA-DRA HLA-DPB1
58	Anatomical structure formation involved in morphogenesis	COL23A1 TNNT1 TNNT3 TTN HPSE IGSF22 NPHP3 SPARC SERPINF1 NOTCH1 S100A1 FOXO4 EPHB4 ANG TYROBP HGF MEF2C SMARCD3 CAPN3 MAPK3 SMPD3 DYRK1B PRKD2 CNTNAP1 FOLR1 ACVR2B CSF3R RDH10 WNT2B TLR2 SLC40A1 TENM4 KIF26B TGFBR2 HEYL CITED2 SMAD3 SEMA4C ROR2 SMAD1 EGFL7 FZD2 TNFAIP2 DLL1 PIK3R6 ITGA3 ITGA4 E2F2 STARD13 JUP STAB1 HDAC5 MTHFR GRN SEMA5A MYH11 TBX1 GPNMB
127	Anatomical structure morphogenesis	GAS7 COL23A1 ULK2 COL20A1 TNNT1 SEMA5A TNNT3 RB1 SEMA6C TTN LRP5 HEYL SEMA4C HPSE ULK1 IGSF22 EPHB4 SULF2 NPHP3 MYO7A PID1 MAPT HGF SPARC BMP2 SERPINF1 CPNE9 NOTCH1 S100A1 PEAK1 BNIP3 FOXO4 MBP L1CAM ANG CYP26B1 ARHGAP33 TYROBP JADE2 FSTL4 PRDM1 TCF7 MEF2C SMARCD3 MYO15A RPGRIP1 CAPN3 HDAC6 MAPK3 SMPD3 DYRK1B PRKD2 CXCL12 LIPA CNTNAP1 ZBTB16 FOLR1 CAPRIN2 ACVR2B ITGA4 STMN1 CSF3R RDH10 LHX4 LRP1 …
13	Antigen processing and presentation	HLA-DMA HLA-DRA HLA-DMB CD74 HLA-DPA1 HLA-DPB1 FCGR2B AP1B1 NCF4 CTSV KIF11 CTSF AP2A2
26	Autophagy	ULK2 MAP1LC3A MEFV ATG2A SESN3 ATG16L2 ULK1 BMF IL10RA PACS2 HDAC6 ARSA HDAC10 SRPX MAPK3 CALCOCO2 RUBCN RAB24 RAB33B NLRP6 BNIP3 MAPT TBC1D14 NRBP2 CLN3 HGF
29	Behavior	GPRC5B GNG7 ITGA3 DRD4 CIC MEF2C MYO15A JPH4 ZDHHC8 SEZ6L CRTC1 APBA1 CXCL12 BBS2 SERPINF1 DLG4 ARRB2 LGI4 CREBRF SCN9A GAA RXFP4 RIN1 SELENOP MAPT ABCA7 TLR2 TBX1 CLN3
3	Behavioral defense response	GNG7 MEF2C DRD4
78	Biological adhesion	IL12RB1 SIRPB1 PCDH12 PLA2G2D DLG4 GPNMB TENM4 DLG2 OTOA TNFRSF14 SPON2 FOLR2 HPSE L1CAM IGF1 MAEA CXCL12 BST1 SELPLG ITGA4 CD2 CD93 BMP2 NOTCH1 CCL28 JAML IGFBP7 TGFBR2 AZU1 PEAK1 JUP GAS6 EPHB4 MBP AIF1 CD99 ITGA3 STAB1 CD4 CD74 PKN2 TESK2 PTPRC SIGLEC1 SRPX PRKD2 CNTNAP1 ZBTB16 NID1 CSF3R SORBS3 LY9 LRP1 LRRC4 ITGA9 KIF26B CITED2 SMAD3 TNXB EGFL7 JAG2 ZFP36L1 SELL ASTL SSPO DLL1 PIK3R6 TESC TM…
120	Catabolic process	MMP25 RNASET2 ULK2 MAEA ADA2 PYGL MAP1LC3A GDPD3 MEFV QPRT CPVL ATG2A ECHDC2 WWP1 GGT7 PAN2 CTSV PGGHG OAZ3 SESN3 CYP2U1 UBXN11 CDA SPSB3 AMDHD2 NEU3 ANKZF1 ATG16L2 DCP2 CES4A CES3 CTSF SHMT1 ULK1 FUCA1 SGSH LRTOMT ZFP36L1 UBAP1L AC104452.1 CYP26B1 IGF1 HSD17B14 BMF CDK5RAP3 IL10RA CDKN1B FAAH CBFA2T3 ENOSF1 AOAH ADHFE1 SLFN13 PYHIN1 GAA HPSE PACS2 GSTM2 ACAD11 FMO4 ACACB IRAK3 HDAC6 ARSA HDAC10 …
78	Cell adhesion	IL12RB1 SIRPB1 PCDH12 PLA2G2D DLG4 GPNMB TENM4 DLG2 OTOA TNFRSF14 SPON2 FOLR2 HPSE L1CAM IGF1 MAEA CXCL12 BST1 SELPLG ITGA4 CD2 CD93 BMP2 NOTCH1 CCL28 JAML IGFBP7 TGFBR2 AZU1 PEAK1 JUP EPHB4 MBP AIF1 CD99 ITGA3 STAB1 CD4 CD74 PKN2 TESK2 PTPRC SIGLEC1 SRPX PRKD2 CNTNAP1 ZBTB16 NID1 CSF3R SORBS3 LY9 LRP1 LRRC4 ITGA9 KIF26B CITED2 SMAD3 TNXB EGFL7 GAS6 JAG2 ZFP36L1 SELL ASTL SSPO DLL1 PIK3R6 TESC TM…
66	Cell cycle process	RBL2 CDKN1B KIF11 RB1 CEP131 PLK4 RECQL4 SPICE1 RNF212 AURKB SEPT1 KANK2 MSH5 IGF1 CROCC TP73 PDGFB FOXM1 ING4 STMN1 CDKN2C GPNMB NOTCH1 LRP5 FOXO4 AIF1 CYP26B1 RPS6KA2 SMARCD3 CAPN3 SMPD3 CIT CDKN1C DPEP3 HORMAD1 FANCD2 M1AP CALM3 SUN1 CEP120 SIN3A SLFN11 ATAD5 SH2B1 ZFP36L1 MDM4 TTN PKN2 RASSF1 PTPRC EFHC1 NOP53 CDK5RAP3 TRIM36 MRNIP SMAD3 POLE L3MBTL1 PRMT2 HBP1 GAS7 CNTRL P3H4 PPP2R3B GAS6 MA…
30	Cell growth	ULK2 SEMA5A SEMA6C SEMA4C ULK1 IGF1 CAPRIN2 CDKN1B CDKN2C CPNE9 CDA SMAD3 TSPYL2 MAPT DACT3 JADE2 FSTL4 HDAC6 CXCL12 ITGA4 RGS2 LRP1 RB1 IGFBP4 ADIPOR1 IGFBP7 TGFBR2 PRMT2 L1CAM RASGRP2
9	Cell killing	KLRK1 AZU1 PIK3R6 TYROBP PTPRC CTSG ARRB2 IL12RB1 FCGR2B
86	Cell motility	HGF PDGFB CXCL12 SEMA5A SEMA6C PDGFC TNFRSF14 SEMA4C PIK3CD SRGAP2C SRGAP3 SRGAP2B KLRK1 SRGAP2 IGF1 PKN2 MEF2C PTK6 BST1 SELPLG WNT5B SPARC GPNMB NOTCH1 CCL28 ROR2 GPR183 AZU1 PEAK1 GAS6 EPHB4 L1CAM AIF1 ITGA3 NISCH CD74 NME8 ASAP3 MAPK3 SMPD3 FOLR1 DNAH1 ITGA4 CSF3R LRP1 BBS2 BMP2 SERPINF1 APPL2 MAPK8IP3 TRPM2 RERE ITGA9 JAML TGFBR2 SUN1 SMAD3 GCSAML P2RY6 CFAP46 GCSAM GPR173 FOXO4 SELL KANK2 L…
109	Cell proliferation	TNK2 IL12RB1 PDGFB BST1 CDKN1B PLA2G2D CD180 IL11RA PDGFC TNFRSF14 RECQL4 GAPT GNG2 SULF2 KANK2 IGF1 CD74 GRN RPS6KA2 MEF2C SMARCD3 CDK5RAP3 ING4 SPARC CDKN2C BMP2 CBFA2T3 WNT2B APPL2 GPNMB NOTCH1 PID1 PTGIR LRP5 TGFBR2 CITED2 GPR183 RASGRP4 HPSE JUP GAS6 FOXO4 JAG2 AIF1 ANG CD4 TYROBP HGF PRDM1 TCF7 PTPRC RPGRIP1 SRPX HSF4 SMPD3 CXCL12 LIPA ZBTB16 LRP1 ELL3 SERPINF1 DOCK2 C5AR2 TLR2 RB1 IGFBP4 R…
138	Cellular component biogenesis	ZMYND10 GAS7 TRAPPC6A SEC31B ULK2 ASAP3 MAP1LC3A TNNT1 NOP53 ATG2A MAK PLS1 TTBK2 TNNT3 KIF11 CEP131 PLK4 TTN TAF6L SPICE1 ATG16L2 TPPP ABLIM3 SHMT1 ULK1 TMEM107 IGSF22 HYLS1 MSH5 AIF1 CD74 ABCA7 ACACB DGKD HPS4 MLC1 QPRT BBC3 CXCL12 STX2 HSD17B8 DNAH1 VAMP4 SORBS3 DLG4 APPL2 TRPM2 IQGAP2 SCUBE3 CDA PSIP1 HGSNAT SMAD3 SMAD1 SRGAP2C PEAK1 JUP PACS2 RXRA MAPT MDM4 HLA-DMA HLA-DRA TSPAN4 HLA-DMB SRG…
126	Cellular localization	HPS4 ABLIM3 TRAPPC6A SEC31B BBC3 DNM1 STX2 MAK TBC1D14 DLG4 TMEM50B PLCH2 DLG2 ANKRD9 LRP5 BBS5 SPICE1 SUN1 RAB4B TTC21A RAB24 RAB33B RAB37 SYNE3 TMEM107 PACS2 EXOC3 NRBP2 TNFAIP2 IFT140 DNM3 CCHCR1 STX16-NPEPL1 DRD4 CALM3 GSTM2 ITGA3 CD4 FCN1 TESC MLC1 CDK5RAP3 IL10RA NPC2 WDR11 F2RL3 TRPM1 APPL2 TRPC1 PID1 MRNIP GRIN2C PYHIN1 JUP GAS6 AGRN AP4M1 CFTR NADK TYROBP CD74 CROCC MEF2C PTPRC JPH4 CAPN…
4	Circadian rhythm	DRD4 CRTC1 HTR7 SIN3A
8	Detection of stimulus	TLR2 TTN JUP CXCL12 RCVRN ARRB2 CALM3 KCNIP2
2	Detoxification	GSTM2 IPCEF1
46	Developmental growth	ULK2 COL20A1 SEMA5A SEMA6C SEMA4C ULK1 IGF1 CPNE9 MAPT JADE2 FSTL4 ACACB MEF2C ATRN CAPN3 HDAC6 SMPD3 APBA1 CXCL12 CDKN1B ACVR2B ITGA4 RGS2 PLS1 RDH10 LRP1 BBS2 CDKN1C TENM4 KIF26B TGFBR2 CITED2 SMAD3 SMAD1 ZFP36L1 RXRA AGRN DLL1 SELENOM AC006254.1 NOTCH1 WWC3 TP73 WDR11 PRMT2 L1CAM
2	Developmental induction	BMP2 WNT2B
32	Developmental process involved in reproduction	CITED2 CFTR PRDM1 RPS6KA2 TCF7 TESC MAPK3 ZBTB16 CDKN1B PCDH12 PCSK4 RDH10 LHX4 TNFSF10 BBS2 CDKN1C SERPINF1 CTSV ARRB2 PLK4 HORMAD1 ROR2 PAQR7 ZFP36L1 RXRA EPOR WNT2B IGF1 DNAH1 NOTCH1 PDGFB ANG
62	Growth	ULK2 COL20A1 SEMA5A SEMA6C SEMA4C ULK1 IGF1 CAPRIN2 CDKN1B ING4 CDKN2C CPNE9 NOTCH1 CDA SMAD3 TSPYL2 MAPT DACT3 JADE2 FSTL4 ACACB MEF2C ATRN CAPN3 HDAC6 CTSG PTK6 SMPD3 APBA1 CXCL12 ACVR2B ITGA4 RGS2 PLS1 RDH10 LRP1 BBS2 CDKN1C RB1 IGFBP4 TENM4 ADIPOR1 KIF26B IGFBP7 TGFBR2 CITED2 SMAD1 GAS6 ZFP36L1 RXRA AGRN DLL1 SELENOM AC006254.1 SELENOP WWC3 TP73 BBC3 WDR11 PRMT2 L1CAM RASGRP2
12	Hormone metabolic process	PCSK4 CYP26B1 HSD17B8 RDH10 BMP2 ERO1B RBP1 ALDH1A1 SELENOM TRERF1 HSD17B14 CTSG
82	Immune effector process	COL20A1 TLR8 CD180 SLFN13 TNFRSF14 GPRC5B SLFN11 GAPT TMEM173 KLRK1 CFH MASP2 GRN FCGR2B IL12RB1 LY9 RNASE6 AZU1 BNIP3 PIK3R6 TYROBP CD74 ITM2A PTPRC IRAK3 CTSG MAPK3 HPX CFP DOCK2 APPL2 SPON2 C2 FAM111A GPR183 ATAD5 CFD DLL1 CFB NOP53 ARRB2 SIN3A HLA-DMB LRP1 S100A13 AOC1 MMP25 RNASET2 KCNAB2 FCN1 ADA2 ARSA PYGL SIRPB1 P2RX1 ALDOC BST1 NPC2 ARHGAP9 SERPINB6 CD93 FGL2 C5AR2 TLR2 TRPM2 FCGR2A IQGA…
124	Immune response	COL20A1 TLR8 MEFV FCGRT ZBP1 CD180 C5AR2 TLR2 IL18BP TNFRSF14 GPRC5B CD14 GAPT TMEM173 PVRIG KLRK1 BST1 CFH MASP2 GRN FCGR2B PTPRC IL12RB1 CTSG PRKD2 LY9 CALCOCO2 HLA-DPA1 RNASE6 PIK3R6 CD4 TYROBP CD74 PRDM1 ITM2A MEF2C FCN1 IRAK3 NLRP1 MAPK3 LILRB5 TNFSF8 CXCL12 HPX LY86 ADCY7 TNFSF10 CFP DOCK2 APPL2 ARRB2 SECTM1 CCL28 SAMSN1 SPON2 PYHIN1 C2 SMAD3 GCSAML GPR183 PIK3CD PARP14 CYSLTR1 CD7 GCSAM AD…
61	Immune system development	TNFSF8 PLA2G2D LRP5 ITGA4 CD4 CD74 TESC ZBTB16 LY9 CBFA2T3 WNT2B GAS6 JAG2 L3MBTL1 ZFP36L1 CYP26B1 TYROBP PRDM1 KCNAB2 ITM2A TCF7 MEF2C PTPRC MAEA IRAK3 MAPK3 SMPD3 RBP1 CSF3R CDKN1C DOCK2 SLC40A1 RB1 TRPM2 FANCD2 FLI1 GAB3 TGFBR2 CITED2 SMAD3 ROR2 SIN3A GPR183 ATAD5 DHTKD1 DLL1 L3MBTL3 CEBPD PIK3R6 TMEM131L NOTCH1 TBX1 IL12RB1 TLR2 SH3RF1 CD2 FCGR2B TP73 HDAC5 PIK3CD RASGRP4
175	Immune system process	CD4 IL12RB1 COL20A1 SIRPB1 TLR8 MEFV FCGRT TNFSF8 BST1 PLA2G2D ZBP1 CD180 C5AR2 TLR2 IL18BP SLFN13 SAMSN1 TNFRSF14 LRP5 GPRC5B CD14 SLFN11 GAPT TMEM173 PVRIG KLRK1 ITGA4 CFH MASP2 TYROBP IGF1 CD74 GRN FCGR2B PTPRC TESC PDGFB CTSG PRKD2 CXCL12 ZBTB16 SELPLG LY9 CBFA2T3 WNT2B GPNMB CALCOCO2 CCL28 BANK1 TGFBR2 HLA-DPA1 RNASE6 GPR183 AZU1 BNIP3 GAS6 JAG2 L3MBTL1 ZFP36L1 HLA-DMA HLA-DRA AIF1 HLA-DMB P…
41	Interspecies interaction between organisms	ATG16L2 CD4 CD74 FCN1 CALM3 SMAD3 AZU1 GAS6 RXRA CFH FCGR2B TP73 NLRP1 CTSG MAPK3 CRTC1 CXCL12 HPX SELPLG WWP1 CD93 RB1 TNFRSF14 ASGR2 PSIP1 FAM111A BNIP3 PACS2 TMEM173 HLA-DRA ITSN1 AP1G2 ULK2 ULK1 PKN2 NOTCH1 GRK2 AP1B1 DOCK2 CALCOCO2 AP2A2
4	Intraspecies interaction between organisms	CIC DLG4 TBX1 DRD4
2	Killing of cells of other organism	AZU1 CTSG
91	Leukocyte activation	CD4 IL12RB1 SIRPB1 TNFSF8 BST1 PLA2G2D CD180 SAMSN1 TNFRSF14 GAPT KLRK1 ITGA4 TYROBP IGF1 GRN LY9 GPNMB BANK1 TGFBR2 GPR183 GAS6 JAG2 AIF1 CYP26B1 CD74 PRDM1 ITM2A TCF7 MEF2C PTPRC TLR8 ZBTB16 CD2 DOCK2 TLR2 FANCD2 JAML SMAD3 ATAD5 ZFP36L1 DLL1 PIK3R6 AZU1 TMEM131L HLA-DPA1 HLA-DPB1 HLA-DMB FCGR2B SELPLG SH3RF1 CD93 S100A13 AOC1 MMP25 RNASET2 KCNAB2 FCN1 ADA2 ARSA CTSG PYGL P2RX1 HDAC5 ALDOC NPC2…
6	Leukocyte homeostasis	GAPT CD74 MEF2C SLC40A1 GPR183 PIK3CD
9	Leukocyte mediated cytotoxicity	KLRK1 AZU1 PIK3R6 TYROBP PTPRC CTSG ARRB2 IL12RB1 FCGR2B
28	Leukocyte migration	TNFRSF14 KLRK1 PDGFB CXCL12 BST1 SELPLG CCL28 GAS6 AIF1 CD74 MAPK3 SMPD3 ITGA4 CSF3R TRPM2 ITGA9 JAML ROR2 GCSAML GPR183 GCSAM SELL C5AR2 AZU1 ITGA3 CD2 PIK3CD L1CAM
86	Localization of cell	HGF PDGFB CXCL12 SEMA5A SEMA6C PDGFC TNFRSF14 SEMA4C PIK3CD SRGAP2C SRGAP3 SRGAP2B KLRK1 SRGAP2 IGF1 PKN2 MEF2C PTK6 BST1 SELPLG WNT5B SPARC GPNMB NOTCH1 CCL28 ROR2 GPR183 AZU1 PEAK1 GAS6 EPHB4 L1CAM AIF1 ITGA3 NISCH CD74 NME8 ASAP3 MAPK3 SMPD3 FOLR1 DNAH1 ITGA4 CSF3R LRP1 BBS2 BMP2 SERPINF1 APPL2 MAPK8IP3 TRPM2 RERE ITGA9 JAML TGFBR2 SUN1 SMAD3 GCSAML P2RY6 CFAP46 GCSAM GPR173 FOXO4 SELL KANK2 L…
91	Locomotion	HGF PDGFB CXCL12 SEMA5A SEMA6C PDGFC TNFRSF14 SEMA4C PIK3CD SRGAP2C SRGAP3 SRGAP2B EPHB4 KLRK1 SRGAP2 IGF1 PKN2 MEF2C PTK6 BST1 SELPLG WNT5B SPARC GPNMB NOTCH1 CCL28 ROR2 GPR183 AZU1 PEAK1 GAS6 L1CAM AIF1 ITGA3 NISCH CD74 NME8 ASAP3 MAPK3 SMPD3 FOLR1 DNAH1 ITGA4 CSF3R LHX4 LRP1 BBS2 BMP2 SERPINF1 DOCK2 C5AR2 APPL2 MAPK8IP3 TRPM2 RERE ITGA9 JAML GRIN2C TGFBR2 SUN1 SMAD3 GCSAML P2RY6 CFAP46 CYSLTR1…
13	Locomotory behavior	GPRC5B GNG7 DRD4 MYO15A ZDHHC8 SEZ6L APBA1 CXCL12 DLG4 ARRB2 LGI4 GAA SELENOP
2	Lymphocyte costimulation	TNFRSF14 KLRK1
133	Macromolecule localization	HPS4 ABLIM3 OSBPL5 ABCA7 SEC31B NLRP1 BBC3 CARD8 STX2 TBC1D14 DLG4 ABCA8 DLG2 ANKRD9 TNFRSF14 LRP5 SUN1 RAB4B ABCA3 TTC21A RAB24 CD14 RAB33B RAB37 SYNE3 TMEM107 PACS2 EXOC3 TNFAIP2 SCAMP5 CCHCR1 STX16-NPEPL1 ITGA3 CD4 DRD4 FCN1 TESC ERP29 TLR8 CDK5RAP3 IL10RA CD2 NPC2 WDR11 APPL2 SIDT2 PID1 MRNIP PYHIN1 PHYHIP JUP GAS6 AGRN S100A13 MBP AIF1 ANG AP4M1 CFTR ARHGAP33 NADK CD74 SIDT1 ACACB DGKD CAPN3…
4	Maintenance of cell number	IGF1 FANCD2 DLL1 NOTCH1
18	Maintenance of location	SLC30A4 PLCH2 SUN1 SYNE3 CALM3 GSTM2 CD4 BBC3 F2RL3 TRPC1 ACACB PTPRC JPH4 CAPN3 TRPM2 P2RY6 GAA JUP
11	Meiotic cell cycle process	RNF212 MSH5 CYP26B1 RPS6KA2 DPEP3 HORMAD1 FANCD2 M1AP SUN1 SEPT1 P3H4
7	Methylation	PHF1 PRMT2 MTHFR PRDM1 ASMTL LRTOMT AC104452.1
6	Modification of morphology or physiology of other organism	CD4 CALM3 SMAD3 AZU1 RXRA CTSG
12	Multi-multicellular organism process	ITGA3 PRDM1 MAPK3 P2RX1 RGS2 ADCY7 CTSV IGFBP7 TGFBR2 CITED2 RXRA EPOR
4	Multi-organism behavior	CIC DLG4 TBX1 DRD4
4	Multi-organism cellular process	TMEM173 GAS6 NOP53 CD4
130	Multi-organism process	TLR8 CD180 SLFN13 TNFRSF14 FOLR2 ATG16L2 CD14 SLFN11 NLRP6 TMEM173 ASTL MPEG1 KLRK1 IRAK3 STAB1 CD4 CD74 FCN1 IL12RB1 CTSG CARD8 TLR2 CREBZF CALM3 SMAD3 RNASE6 AZU1 BNIP3 GAS6 RXRA CFH CFTR CYP26B1 ITGA3 PRDM1 TESK2 RPS6KA2 FCGR2B TP73 CIC MEF2C PTPRC NME8 NLRP1 ARSA PYGL MAPK3 CRTC1 TNFSF8 CXCL12 P2RX1 HDAC5 ZBTB16 HPX IL10RA SELPLG STX2 MAK LY86 SPARC PCSK4 RGS2 ADCY7 WWP1 BBS2 TMEM255A CD93 BM…
48	Multi-organism reproductive process	FOLR2 ASTL CFTR CYP26B1 ITGA3 PRDM1 TESK2 RPS6KA2 NME8 ARSA MAPK3 P2RX1 ZBTB16 STX2 MAK PCSK4 RGS2 ADCY7 BBS2 CTSV DPEP3 CEP131 OAZ3 HORMAD1 FANCD2 TRIM36 SPEF2 M1AP IGFBP7 TGFBR2 CITED2 SUN1 CRTAP SMAD1 SPATA24 ZNF449 SEPT1 PAQR7 RXRA EPOR SELENOP JAG2 IGF1 DNAH1 NOTCH1 ELL3 ANG ADAM28
45	Multicellular organism reproduction	FOLR2 CFTR CYP26B1 ITGA3 PRDM1 TESK2 RPS6KA2 NME8 MAPK3 P2RX1 ZBTB16 MAK PCSK4 RGS2 ADCY7 BBS2 SERPINF1 CTSV DPEP3 ARRB2 CEP131 TRPM2 OAZ3 HORMAD1 FANCD2 SPEF2 M1AP CITED2 CREBRF SUN1 CRTAP SMAD1 SPATA24 ZNF449 SEPT1 PAQR7 RXRA EPOR JAG2 IGF1 DNAH1 NOTCH1 ELL3 ANG ADAM28
44	Multicellular organismal reproductive process	CFTR CYP26B1 ITGA3 PRDM1 TESK2 RPS6KA2 NME8 MAPK3 P2RX1 ZBTB16 MAK PCSK4 RGS2 ADCY7 BBS2 SERPINF1 CTSV DPEP3 ARRB2 CEP131 TRPM2 OAZ3 HORMAD1 FANCD2 SPEF2 M1AP CITED2 CREBRF SUN1 CRTAP SMAD1 SPATA24 ZNF449 SEPT1 PAQR7 RXRA EPOR JAG2 IGF1 DNAH1 NOTCH1 ELL3 ANG ADAM28
9	Muscle adaptation	GTF2IRD2B GTF2IRD2 IGF1 MEF2C TNNT1 RGS2 SMAD3 AIF1 NOTCH1
6	Myeloid cell homeostasis	ZFP36L1 MAEA RB1 CITED2 L3MBTL3 PIK3CD
8	Neurotransmitter secretion	STX2 MEF2C APBA1 P2RX1 VAMP1 DOC2A CALM3 NAAA
3	Ovulation cycle	SERPINF1 ARRB2 TRPM2
8	Pigmentation	TRAPPC6A HPS4 MEF2C ATRN SPARC MYO7A BBS2 BBS5
14	Production of molecular mediator of immune response	TNFRSF14 GPRC5B GAPT CD74 ITM2A PTPRC IRAK3 MAPK3 HPX SPON2 ATAD5 GAS6 TLR2 FCGR2B
10	Protein activation cascade	COL20A1 CFH MASP2 F13A1 CFP C2 CFD CFB FCN1 C5AR2
8	Protein folding	ERO1B NKTR CD74 GRN CRTAP ERP29 ENGASE GNG2
3	Regulation of behavior	MEF2C DLG4 RXFP4
202	Regulation of biological quality	JPH4 SLC30A4 DMPK BBC3 DNM1 STX2 SEMA5A PCSK4 F2RL3 DLG4 C5AR2 LPAR6 SEMA6C TRPC1 PLCH2 PTGIR RECQL4 GRIN2C LRP5 SUN1 GPRC5B SEMA4C SCN9A PIK3CD GAPT BNIP3 SYNE3 SHMT1 SLC9A9 FOXO4 ZFP36L1 CLN3 DNM3 KLRK1 AC104452.1 DRD4 HCN2 KCNJ5 TPT1 CALM3 GSTM2 CYP26B1 CD4 TYROBP KCNQ1 ABCA7 TESC PDGFB HSD17B8 NPC2 KCNIP2 RDH10 F13A1 BMP2 TRPM1 IQGAP2 HMBOX1 SMAD3 DCP2 HPSE MAPT MBP HYPK CFTR ARHGAP33 PDK4 PD…
40	Regulation of cell adhesion	IL12RB1 SIRPB1 PLA2G2D TNFRSF14 IGF1 CXCL12 BST1 BMP2 GPNMB NOTCH1 CCL28 TGFBR2 AZU1 PEAK1 MBP AIF1 ITGA3 CD4 CD74 PTPRC ZBTB16 ITGA4 NID1 LRP1 KIF26B CITED2 SMAD3 JAG2 DLL1 PIK3R6 JUP TESC PRKD2 TMEM131L HLA-DPA1 HLA-DPB1 HLA-DMB SEMA5A FCGR2B KLRK1
7	Regulation of cell killing	KLRK1 PIK3R6 TYROBP PTPRC ARRB2 IL12RB1 FCGR2B
35	Regulation of cellular component biogenesis	ASAP3 SPICE1 TPPP BBC3 SORBS3 PLK4 IQGAP2 SMAD3 SRGAP2C PEAK1 ULK1 MAPT ZMYND10 MEF2C CDKN1B MAK STMN1 LRP1 PAN2 CEP120 AGRN DNM3 CROCC PLEKHG2 HDAC6 MEFV NOP53 TBC1D14 TRPM2 NOTCH1 IFT140 SMPD3 BMF TLR2 RB1
3	Regulation of circadian rhythm	DRD4 CRTC1 SIN3A
133	Regulation of developmental process	AAMDC SEMA5A SEMA6C FNDC5 HEYL GPRC5B SEMA4C SULF2 NPHP3 PID1 MAPT CD4 IGF1 CD74 HGF GRN MEF2C SMARCD3 TESC YPEL3 PDGFB ZBTB16 SPARC BMP2 SERPINF1 ITM2C CPNE9 NOTCH1 S100A1 TGFBR2 SMAD3 GPR183 SRGAP2C HPSE BNIP3 GAS6 FOXO4 L3MBTL1 ZFP36L1 MBP SRGAP2 CYP26B1 ARHGAP33 ITGA3 TYROBP JADE2 FSTL4 PRDM1 ACACB TP73 PTPRC ULK2 ATRN IRAK3 CAPN3 HDAC6 HSF4 SMPD3 DMPK CRTC1 CXCL12 CAPRIN2 WNT5B CDKN1B RBP1 R…
43	Regulation of growth	SEMA5A SEMA6C SEMA4C IGF1 CAPRIN2 CDKN1B ING4 CDKN2C CPNE9 NOTCH1 CDA SMAD3 TSPYL2 MAPT DACT3 FSTL4 ACACB MEF2C ULK2 ATRN CAPN3 CTSG PTK6 CXCL12 RGS2 PLS1 LRP1 BBS2 RB1 IGFBP4 ADIPOR1 IGFBP7 TGFBR2 CITED2 GAS6 AGRN DLL1 SELENOP WWC3 TP73 BBC3 L1CAM RASGRP2
2	Regulation of hemostasis	PDGFB HPSE
89	Regulation of immune system process	IL12RB1 COL20A1 SIRPB1 TLR8 BST1 PLA2G2D ZBP1 C5AR2 TLR2 SAMSN1 TNFRSF14 GPRC5B CD14 TMEM173 PVRIG KLRK1 CFH MASP2 CD4 IGF1 CD74 GRN FCGR2B PTPRC TESC PRKD2 CXCL12 GPNMB CCL28 TGFBR2 GPR183 GAS6 L3MBTL1 ZFP36L1 AIF1 PIK3R6 CYP26B1 TYROBP PRDM1 MEF2C IRAK3 CTSG MAPK3 SMPD3 ZBTB16 HPX RBP1 ITGA4 CSF3R ADCY7 CFP APPL2 RB1 ARRB2 FANCD2 BANK1 SPON2 PYHIN1 C2 SMAD3 ROR2 GCSAML PARP14 GCSAM NLRP6 ATAD5 …
158	Regulation of localization	HPS4 ABLIM3 HGF HOMER3 CACNB1 NLRP1 PDGFB SIRPB1 SLC30A4 BBC3 CARD8 CXCL12 SEMA5A FXYD6 SEMA6C PDGFC PLCH2 TNFRSF14 LRP5 RAB4B SEMA4C CD14 SRGAP2C SEPT1 SRGAP3 SRGAP2B KLRK1 STON1 SRGAP2 FXYD1 DRD4 HDAC6 CALM3 GSTM2 CFTR ITGA3 CD4 IGF1 CD74 KCNQ1 TNK2 KCNAB2 MEF2C PTPRC TESC ERP29 MLC1 TLR8 CDK5RAP3 BST1 WNT5B SPARC CD2 KCNIP2 F2RL3 GPNMB TRPC1 NOTCH1 CCL28 PID1 PYHIN1 ROR2 GPR183 AZU1 JUP GAS6 A…
60	Regulation of locomotion	HGF PDGFB CXCL12 SEMA5A SEMA6C PDGFC TNFRSF14 SEMA4C SRGAP2C SRGAP3 SRGAP2B KLRK1 SRGAP2 IGF1 MEF2C BST1 WNT5B SPARC GPNMB NOTCH1 CCL28 ROR2 GPR183 GAS6 AIF1 ITGA3 NISCH CD74 MAPK3 SMPD3 ITGA4 LRP1 BBS2 BMP2 SERPINF1 APPL2 MAPK8IP3 TGFBR2 SMAD3 GCSAML P2RY6 GCSAM GPR173 FOXO4 PRKD2 TTBK2 STARD13 JUP GRN PKN2 PTPRC HDAC6 PBLD HDAC5 C5AR2 ADIPOR1 CITED2 PIK3CD AZU1 NRG4
166	Regulation of molecular function	CASP10 CACNB1 IRAK3 NLRP1 PDGFB MAP4K1 BBC3 CARD8 CRTC1 CDK5RAP3 DCUN1D4 CDKN1B TNFRSF8 ARHGAP9 SERPINB6 SERPINF1 TBC1D14 CREBZF FXYD6 MAPK8IP3 MAP3K12 PDGFC ARHGAP27 HEXIM2 SPRY3 GNG7 KLRK1 FXYD1 PIK3R6 HDAC6 CFTR CD4 IGF1 CD74 HGF RASGRP2 DRD4 PTPRC ASAP3 TESC ERP29 CAPN3 PTK6 MEFV RBL2 CAPRIN2 ITGA4 TNFSF10 CDKN2C BMP2 TTBK2 CDKN1C TNNT3 MTSS1L TLR2 RB1 ARRB2 RUBCN HMBOX1 NOTCH1 DLG2 CALM3 PRM…
19	Regulation of multi-organism process	CD180 TMEM173 ASTL CD4 CD74 FCN1 IL12RB1 CARD8 CTSG MAPK3 LY86 IGF1 PKN2 NOP53 NOTCH1 FAM111A SIN3A GRN SIGIRR
171	Regulation of multicellular organismal process	IRAK3 NLRP1 TNNC2 TLR8 DMPK CARD8 SEMA5A TNFRSF8 SEMA6C TNFRSF14 HEYL GPRC5B SEMA4C CD14 GTF2IRD2B TMEM173 GTF2IRD2 SULF2 KLRK1 KCNQ1 NPHP3 CALM3 GSTM2 CD4 IGF1 CD74 HGF GRN MEF2C PTPRC SMARCD3 TESC IL12RB1 PDGFB TNNT1 ZBTB16 SPARC CD2 LY9 BMP2 TNNT3 SERPINF1 ITM2C GPNMB TLR2 CPNE9 NOTCH1 S100A1 TGFBR2 SMAD3 GPR183 SRGAP2C AZU1 HPSE GAS6 FOXO4 L3MBTL1 ZFP36L1 MAPT MBP SCAMP5 AIF1 SRGAP2 CYP26B1 A…
6	Regulation of plasma lipoprotein particle levels	ABCA7 ZDHHC8 LIPA NPC2 CES3 AP2A2
9	Regulation of reproductive process	ASTL RPS6KA2 CDKN1B SERPINF1 HORMAD1 CITED2 RXRA IGF1 NOTCH1
230	Regulation of response to stimulus	SECTM1 MIB2 CD4 IRAK3 PDGFB COL20A1 TLR8 BBC3 CXCL12 SEMA5A BMP8B TMEM131L ZBP1 BMP2 F2RL3 GGT7 CD180 C5AR2 TLR2 MAPK8IP3 MAP3K12 LPAR6 IGFBP4 SEMA6C LIMD1 PDGFC SESN3 TNFRSF14 LRP5 GPRC5B SEMA4C SPRY3 CD14 GTF2IRD2B TMEM173 GTF2IRD2 SULF2 KANK2 DACT3 PVRIG KLRK1 PIK3R6 DRD4 NLRP1 MAP4K1 NPHP3 GPNMB JUP CFH MASP2 IGF1 CD74 HGF GRN WWC3 FCGR2B PTPRC ERP29 YPEL3 HDAC6 IL12RB1 HDAC10 PRKD2 CARD8 CDK…
195	Regulation of signaling	SECTM1 MIB2 CD4 IRAK3 JPH4 PDGFB BBC3 BMP8B TMEM131L ZBP1 BMP2 F2RL3 CD180 MAPK8IP3 MAP3K12 LPAR6 IGFBP4 LIMD1 PDGFC SESN3 GRIN2C LRP5 GPRC5B SPRY3 CD14 SULF2 KANK2 DACT3 PVRIG PIK3R6 DRD4 MAP4K1 NPHP3 GPNMB CALM3 JUP IGF1 CD74 HGF WWC3 ERP29 CARD8 CXCL12 CDK5RAP3 IL10RA CAPRIN2 ACVR2B TNFSF10 RALGPS1 TLR2 ARRB2 NOTCH1 PID1 PRMT2 PYHIN1 HEYL UVSSA CITED2 SEMA4C GPR183 P2RY6 RASGRP4 MLLT3 HPSE BNI…
68	Reproduction	CITED2 FOLR2 RNF212 ASTL MSH5 CFTR CYP26B1 ITGA3 PRDM1 TESK2 RPS6KA2 TCF7 NME8 TESC ARSA MAPK3 P2RX1 ZBTB16 CDKN1B STX2 MAK PCDH12 PCSK4 RGS2 RDH10 ADCY7 LHX4 TNFSF10 BBS2 CDKN1C SERPINF1 CTSV DPEP3 ARRB2 CEP131 TRPM2 PLK4 OAZ3 HORMAD1 FANCD2 TRIM36 SPEF2 M1AP IGFBP7 TGFBR2 CREBRF SUN1 ROR2 CRTAP SMAD1 SPATA24 ZNF449 SEPT1 PAQR7 ZFP36L1 RXRA EPOR SELENOP WNT2B JAG2 IGF1 DNAH1 NOTCH1 PDGFB ELL3 AN…
68	Reproductive process	CITED2 FOLR2 RNF212 ASTL MSH5 CFTR CYP26B1 ITGA3 PRDM1 TESK2 RPS6KA2 TCF7 NME8 TESC ARSA MAPK3 P2RX1 ZBTB16 CDKN1B STX2 MAK PCDH12 PCSK4 RGS2 RDH10 ADCY7 LHX4 TNFSF10 BBS2 CDKN1C SERPINF1 CTSV DPEP3 ARRB2 CEP131 TRPM2 PLK4 OAZ3 HORMAD1 FANCD2 TRIM36 SPEF2 M1AP IGFBP7 TGFBR2 CREBRF SUN1 ROR2 CRTAP SMAD1 SPATA24 ZNF449 SEPT1 PAQR7 ZFP36L1 RXRA EPOR SELENOP WNT2B JAG2 IGF1 DNAH1 NOTCH1 PDGFB ELL3 AN…
51	Response to abiotic stimulus	HSF4 TNFRSF8 LIMD1 IGF1 BMF CBFA2T3 FANCD2 NOTCH1 TTN CITED2 JUP AURKB ANG PTPRC CAPN3 ARSA ZNF516 CRTC1 CXCL12 RCVRN CDKN1B SPARC BMP2 SERPINF1 TRPM1 APPL2 TLR2 ARRB2 TRPM2 C9ORF116 IGFBP7 TGFBR2 UVSSA SUN1 PSIP1 CD14 BNIP3 MTHFR ZFP36L1 S100A13 AIF1 TLR8 MAPK3 BBC3 MDM4 MLC1 NOP53 SERPINB6 MRNIP SMAD3 MAPT
3	Response to activity	HDAC5 FNDC5 CAPN3
54	Response to biotic stimulus	TLR8 CD180 SLFN13 TNFRSF14 CD14 SLFN11 NLRP6 TMEM173 MPEG1 KLRK1 IRAK3 STAB1 IL12RB1 CTSG CARD8 TLR2 CREBZF SMAD3 RNASE6 AZU1 BNIP3 CD4 MEF2C PTPRC PYGL MAPK3 TNFSF8 HDAC5 IL10RA LY86 SPARC TMEM255A BMP2 IL18BP BANK1 SPON2 PTGIR FAM111A CA5B CFD SGMS1 STMN1 NPC2 TPT1 NOTCH1 NOP53 CALCOCO2 SIN3A GRN FCGR2B NLRP1 CXCL12 CFP SIGIRR
85	Response to endogenous stimulus	ACVR2B BMP8B BMP2 SESN3 ADIPOR1 TGFBR2 SPRY3 SHMT1 PAQR7 FOXO4 GNG2 SULF2 KANK2 AOC1 KCNQ1 MEF2C HCN2 MAPK3 FOLR1 MTSS1L ARRB2 NOTCH1 PID1 PRMT2 HEYL UVSSA SMAD3 SMAD1 P2RY6 JUP ADCY6 ZFP36L1 GSTM2 ANG CFTR PDK4 PDK2 ITGA3 CD4 CALCOCO1 SMPD3 CXCL12 CDKN1B SPARC TNFSF10 BBS2 SNRPN SERPINF1 APPL2 CTSV TLR2 TRPM2 HCN3 PDGFC NR3C2 CALM3 IGFBP7 CITED2 CREBRF FOLR2 ABCA3 ROR2 SIN3A GPR173 RXRA AGRN AIF…
4	Response to estrogen	UVSSA CITED2 ARSA TGFBR2
129	Response to external stimulus	MAP1LC3A TLR8 CXCL12 SEMA5A TNFRSF8 CD180 SEMA6C SESN3 SLFN13 TNFRSF14 GPRC5B SEMA4C CD14 SLFN11 NLRP6 TMEM173 EPHB4 KANK2 MPEG1 KLRK1 IRAK3 NLRP1 TLR2 AOC1 PDK4 STAB1 HGF GRN IL12RB1 PDGFB CTSG MAPK3 CARD8 BST1 FOLR1 CREBZF NOTCH1 CCL28 TTN SMAD3 RNASE6 GPR183 RASGRP4 AZU1 HPSE JUP BNIP3 GAS6 SELL L1CAM AIF1 CYP26B1 PDK2 CD4 CD74 NUCB2 ACACB MEF2C PTPRC ULK2 CAPN3 ARSA PYGL CRTC1 TNFSF8 P2RX1 HD…
54	Response to other organism	TLR8 CD180 SLFN13 TNFRSF14 CD14 SLFN11 NLRP6 TMEM173 MPEG1 KLRK1 IRAK3 STAB1 IL12RB1 CTSG CARD8 TLR2 CREBZF SMAD3 RNASE6 AZU1 BNIP3 CD4 MEF2C PTPRC PYGL MAPK3 TNFSF8 HDAC5 IL10RA LY86 SPARC TMEM255A BMP2 IL18BP BANK1 SPON2 PTGIR FAM111A CA5B CFD SGMS1 STMN1 NPC2 TPT1 NOTCH1 NOP53 CALCOCO2 SIN3A GRN FCGR2B NLRP1 CXCL12 CFP SIGIRR
191	Response to stress	COL20A1 MAP1LC3A TLR8 HSF4 MEFV MAP4K1 BBC3 ZBP1 GGT7 C5AR2 TLR2 MAPK8IP3 MAP3K12 FANCD2 LIMD1 SESN3 SLFN13 TNFRSF14 PTGIR RECQL4 ANKZF1 GPRC5B CD14 PIK3CD SLFN11 HPSE GNG7 POLE ZBTB18 TMEM173 ZBTB40 SULF2 MPEG1 MSH5 KLRK1 LTB4R2 NLRP1 CFTR AOC1 PDK4 MASP2 STAB1 IGF1 CD74 HGF GRN TP73 YPEL3 HDAC6 IL12RB1 PDGFB HDAC10 CTSG MAPK3 CXCL12 BST1 STX2 ING4 PHF1 F13A1 BMP2 CBFA2T3 CALCOCO2 TRPM2 NOTCH1 P…
8	Rhythmic process	DRD4 CRTC1 ENOX1 SERPINF1 ARRB2 TRPM2 HTR7 SIN3A
40	Sexual reproduction	FOLR2 ASTL CFTR CYP26B1 PRDM1 TESK2 RPS6KA2 NME8 ARSA P2RX1 ZBTB16 STX2 MAK PCSK4 RGS2 BBS2 CTSV DPEP3 CEP131 OAZ3 HORMAD1 FANCD2 TRIM36 SPEF2 M1AP SUN1 CRTAP SMAD1 SPATA24 ZNF449 SEPT1 PAQR7 SELENOP JAG2 IGF1 DNAH1 NOTCH1 ELL3 ANG ADAM28
3	Somatic diversification of immune receptors	TCF7 PTPRC ATAD5
6	Synaptic vesicle exocytosis	STX2 APBA1 P2RX1 VAMP1 DOC2A CALM3
2	Synaptic vesicle fusion to presynaptic active zone membrane	STX2 VAMP1
94	System process	TNNC2 DMPK TNNT1 TNNT3 GNAL TTN GRIN2C SCN9A GTF2IRD2B IGSF22 GTF2IRD2 SULF2 KCNQ1 CALM3 GSTM2 IGF1 RDH10 ITGA3 NISCH HGF KCNAB2 DRD4 RPS6KA2 CIC MEF2C MYO15A JPH4 RPGRIP1 HSF4 MAPK3 CRTC1 CXCL12 P2RX1 CNTNAP1 RCVRN CDKN1B RGS2 KCNJ5 PLS1 BBS2 SERPINF1 DLG4 TRPM1 MYO7A ARRB2 HTR7 TENM4 DLG2 FLI1 OTOA S100A1 BBS5 TPP1 SMAD3 GAA GRK2 RIN1 FZD2 UTS2R GAS6 LRTOMT JAG2 MBP DLL1 SELENOM AIF1 TBL1X PBLD…
7	T cell selection	CD4 LY9 JAG2 CD74 PTPRC DOCK2 IL12RB1
35	Taxis	CXCL12 SEMA5A SEMA6C SEMA4C EPHB4 KLRK1 HGF PDGFB BST1 NOTCH1 CCL28 GPR183 GAS6 L1CAM AIF1 CD74 MAPK3 CSF3R LHX4 LRP1 DOCK2 C5AR2 MAPK8IP3 TRPM2 ITGA9 SMAD3 PIK3CD AZU1 CYSLTR1 PRKD2 ARRB2 JAML GPNMB SPON2 LTB4R2
2	Tolerance induction	IRAK3 TGFBR2

## Sheet: GO_BP_groups_48hpi_up
N	High level GO category	Genes
325	Regulation of biological quality	ITGB3 LTF PRDX1 METAP1 CACNA1G ATP2C1 NR1H3 TMSB10 CP ATP1B3 HSP90AA1 ACOX3 UPB1 SUN2 HMOX2 SLC39A14 CDC37 JAK3 GLRX3 PPIF ORMDL2 MT1G CCR7 ATP1B2 AANAT UNC13A PPARG POPDC3 ATP1A4 ANXA1 SYNCRIP UNC13C CLSTN3 ATP8B2 GPR17 ITPR1 MCU ATP2B2 ABCG1 CXCR5 HK3 SELENON ATP1A1 CXCR1 ANXA5 FXN KLK1 SLC24A3 YRDC SRC ATP10A SMAD7 SERPINE1 SERPINE2 ANK2 GSTO1 PQLC2 GAL ACHE FKBP1A HSP90AB1 APEX1 CTSH KCNN4 CC…
313	Regulation of response to stimulus	ATP2C1 FKBP1A SLC20A1 LGALS9 CXXC5 MAP3K14 FYN GPRC5A NR1H3 CD44 TRAF3IP2 KARS TRAF4 SEH1L XIAP NDRG4 CD276 CCL24 C1QBP CCL7 PDGFRB BCL6 CCL20 LAMTOR2 DUSP4 INHBA G0S2 NCLN STYXL1 RHBDF2 ZSWIM4 ANXA1 SPRY2 IL1RN IL36RN DUSP5 BCL2A1 GPR17 CD226 BMP6 CD1C CD1E ANXA5 OTUD4 TRIB1 INHBC ZNF366 SOCS3 TLE1 SRC PDGFA OTUD7B CCL5 PSMA6 SMAD7 SERPINE1 PARK7 CCR7 SERPINE2 TXN HOMER1 MAPK13 LPL TNFRSF12A LTF…
295	Cellular component biogenesis	CIAPIN1 TMSB10 NOP16 RAD51 MRTO4 NLE1 EXOSC7 MRPL22 NUFIP1 PSMC5 PES1 HSCB FBL LIMK1 BCCIP NUP88 C1QBP PSMD11 GAR1 NDUFS8 NOP2 BYSL BRIX1 RPL24 RTKN NOL10 RPF1 EBNA1BP2 NDUFB3 CLU ORMDL2 RIOK1 MRPS7 MSTO1 EMG1 STYXL1 RAC2 UNC13A DKC1 NIP7 POMP WDR74 NAT10 LTV1 URB2 IMP4 UNC13C RAB1A CLSTN3 GTF2A2 UTP4 NOB1 NHP2 RILPL2 DHX37 SRP19 SRSF12 NDUFAF6 DZIP1L RRP1 TFB2M ANXA5 ABCE1 DCAF13 FXN BMS1 PSMC3 …
280	Response to stress	METAP1 MAP3K14 ERCC1 MBTPS2 NR1H3 CD44 ERCC8 RAD51 TRAF4 HSP90AA1 APEX1 HMOX2 DOT1L CCL24 ERLIN1 BCCIP PPIF C1QBP CCL7 HSPA8 GTF2H3 HSPA9 BCL6 CCL20 PRDX1 PRDX6 MT1G ANXA1 IL1RN IL36RN HMGA1 BCL2A1 SPACA3 GINS4 CD226 ATP5F1A ANXA5 OTUD4 CYBB CXCL8 PPP1R14B PLK3 DCTPP1 GTF2H2C ALKBH2 CLEC5A SRXN1 CCL5 PSMA6 SERPINE1 CCR7 SERPINE2 MAPK13 LPL ITGB3 TNFRSF12A MGST1 LTF GLRX2 TNIP3 TRAF3IP2 KARS NDUFB…
275	Regulation of signaling	ATP2C1 FKBP1A SLC20A1 LGALS9 CXXC5 MAP3K14 GPRC5A CD44 TRAF3IP2 KARS TRAF4 SEH1L PSMC5 XIAP NDRG4 PLEKHJ1 CCL24 CCL7 PDGFRB CCL20 LAMTOR2 DUSP4 INHBA G0S2 NCLN STYXL1 RHBDF2 ANXA1 SPRY2 IL1RN IL36RN DUSP5 CLSTN3 BCL2A1 GPR17 CD226 GRM1 BMP6 ANXA5 OTUD4 TRIB1 INHBC ZNF366 SOCS3 TLE1 SRC PDGFA OTUD7B CCL5 ACHE SMAD7 PARK7 CCR7 TXN HOMER1 LTF WWTR1 NR1H3 TNIP3 TRAF1 CDK14 GAL NSF ENO1 FGFR1 DNAJA1 B…
245	Immune system process	FYN TRAF3IP2 KARS CD276 JAK3 CCL24 C1QBP CCL7 PDGFRB BCL6 CD86 CCL20 PRDX1 IRF6 CD274 IRF1 CCR7 RAC2 ANXA1 IL1RN IL36RN SIT1 HSPD1 CD226 CD1C CD1E CXCR5 CXCR1 OTUD4 CXCL8 PPP1R14B CLCF1 CSF1 SRC CLEC5A CCL5 MAP3K14 LTF NR1H3 CD44 TNIP3 BCAR1 EIF2B3 TFRC CTSH KCNN4 AHR CRTAM CYP27B1 GAPDH STAT1 KYNU MAD2L2 CD58 CLU INHBA TNFSF14 PRMT1 LIF NECTIN2 PPARG SYNCRIP EPRS DYRK3 ADAM15 CSF2 GPER1 AQP3 LEO…
240	Regulation of multicellular organismal process	CACNA1G HES2 ID2 SRGN BHLHE41 ZSWIM4 BHLHE40 ANXA1 IL1RN IL36RN CLSTN3 CD226 ANXA5 GNG5 RFLNB CSF1 HES4 CLEC5A SMAD7 SERPINE1 SERPINE2 GSTO1 LTF WWTR1 BCAR1 KARS GAL VASH1 TFRC MYDGF FGFR1 HSP90AB1 RGCC CD276 C1QBP CRTAM GAPDH STAT1 PARK7 MAD2L2 ITGB1BP1 CD274 CLU INHBA GLIPR2 EREG PRMT1 LIF APOC1 UNC13A PPARG ZNF365 ITGAV HSPD1 BMP6 TIAM1 PDPN CSF2 GPER1 LEO1 BMP1 LGALS9 CXCL8 CEBPB LILRB4 PDGFA…
232	Macromolecule localization	HTRA2 CCT4 TCP1 RAC2 DKC1 CCT7 NHP2 CCT6A CCT5 CCT3 CCT2 RUVBL1 MIPEP TMSB10 SOAT1 NSF EFR3B RAB10 SEH1L NUP188 HSP90AB1 TIMM13 RAB36 SUN2 PIGU NUP93 TIMM50 BCCIP NUP88 GRPEL1 ZPR1 HSPA8 RTKN ARL4A XPO5 RAB17 RHBDF2 PPARG RAN NXT1 TIMM17A TIMM10 ANXA1 LTV1 STX6 RAB1A RAB20 ATP8B2 RAB13 HSPD1 ADPRH ANK2 SRP19 GOLGA7B ABCG1 MAIP1 CHCHD4 ANXA5 ABCE1 ABCA1 SRP72 RRS1 NPM1 ATG9B TMED9 BCAP31 ZDHHC9 IP…
226	Regulation of molecular function	MAP3K14 MBTPS2 GPRC5A KARS PSME2 XIAP DOT1L CCL24 SERPINE1 BCCIP CCL7 CCND1 CCL20 ID2 DUSP4 TRAF2 SH3BP5 CCNA1 IRAK2 CCNH ANXA1 SERPINE2 SPRY2 DCUN1D5 GCHFR DUSP5 GTF2A2 ADPRH PPRC1 TIMP4 PKIG TRIB1 PDGFA SERPINB2 CCL5 HSP90AB1 PARK7 CCR7 PPARG TXN PLAUR LTF NR1H3 CD44 PHPT1 TRAF1 GAL ATP1B3 TRAF4 FGFR1 HSP90AA1 FKBP1A RGS1 MMP9 SMAD7 RGCC CTSH FCER2 LIMK1 GTPBP4 RANGRF CYP27B1 VDR GAPDH ARFGEF3 …
206	Regulation of localization	ITGB3 HTRA2 CCT4 TCP1 RAC2 DKC1 CCT7 NHP2 CCT6A CCT5 CCT3 CCT2 RUVBL1 CACNA1G TMSB10 RAB10 HSP90AB1 ZPR1 PDGFRB XPO5 RAB17 RHBDF2 ZSWIM4 PPARG ANXA1 RAB20 ITPR1 HOMER1 ANXA5 PDGFA CLEC5A CCL5 CCR7 APOC1 GSTO1 RALA NR1H3 BCAR1 KARS GAL ATP1B3 VASH1 FGFR1 DNAJA1 FKBP1A PLTP MMP9 RGCC NDRG4 CTSH CCL24 SERPINE1 GTPBP4 C1QBP CCL7 RANGRF CRTAM GAPDH CCL20 PARK7 PKD2 ITGB1BP1 CD274 GLIPR2 LIF ATP1B2 CYP…
202	Cellular localization	ITGB3 HTRA2 CCT4 TCP1 RAC2 DKC1 CCT7 CCT6A CCT5 CCT3 CCT2 MIPEP TMSB10 NSF EFR3B RAB10 SEH1L NUP188 HSP90AB1 TIMM13 RAB36 SUN2 PIGU NUP93 PLEKHJ1 TIMM50 BCCIP NUP88 GRPEL1 ZPR1 HSPA8 ERGIC1 RTKN DNAJC6 MREG ARL4A XPO5 RAB17 MSTO1 UNC13A RAN CLUH NXT1 TIMM17A TIMM10 LTV1 STX6 UNC13C RAB1A RAB20 RAB13 HSPD1 ADPRH ANK2 ITPR1 SRP19 GOLGA7B ZFYVE9 MAIP1 CHCHD4 ABCE1 CDK5 MFN1 SRP72 RRS1 CYC1 NPM1 ATG9…
199	Regulation of developmental process	HES2 FGFR1 ID2 SRGN BHLHE41 LIF ZSWIM4 BHLHE40 ANXA1 CLSTN3 GNG5 JUN RFLNB CSF1 HES4 NR1H3 SMAD7 PPARG LPL LTF WWTR1 GAL VASH1 TFRC MYDGF RGCC CCL24 SERPINE1 CCL7 MAD2L2 ITGB1BP1 INHBA GLIPR2 EEF1E1 EREG PRMT1 UNC13A SERPINE2 IL1RN PNPT1 ZNF365 BMP6 TIAM1 CSF2 LEO1 BMP1 LGALS9 CXCL8 WNT10B RSL1D1 CEBPB LILRB4 PDGFA PNP MCRIP1 FGR SOX8 TNFRSF12A IFRD1 FYN PLEKHO1 VIM LAMA3 LIMS2 GPC4 NRP1 RANBP1 R…
197	Anatomical structure morphogenesis	SOX8 HES2 FAM20A VDR SLIRP BHLHE41 RAC2 ZSWIM4 BHLHE40 ANXA1 COL6A3 CDK5 KLK4 SDC2 GNG5 FZD4 RFLNB HES4 PARVB TUBB3 LTF GAL VASH1 MYDGF RGCC CCL24 SERPINE1 CCL7 NCL ITGB1BP1 CLU INHBA LIF UNC13A PPARG IL1RN ITGAV CXCL8 CD151 ADGRG1 ITGB3 FGR TNFRSF12A RALA IFRD1 FYN ERCC1 WWTR1 PLEKHO1 TNC LIMS2 NLE1 GPC4 FGFR1 HSP90AA1 SNX10 RFX2 DLD ITGA6 HSP90AB1 NRP1 CECR2 NEFH RBFOX2 SMAD7 TNFSF13B CTSH TJP1…
183	Catabolic process	MYLIP PSMB1 ERCC8 MRTO4 PFKP PKM EXOSC7 EXOSC5 SYNJ2 ACOX3 ECHDC1 HSP90AB1 PSMD8 HSD3B7 PSMA3 PSMB5 PSMA6 PSME2 MMP9 PSMA7 PSMD7 HMOX2 CTSH FAH SMG9 PSMD11 HSPA8 GAPDH TPI1 GPD2 PSMD14 KYNU PRDX1 PRDX6 SLIRP CLU GOT2 UPF3B ITPA PSMA1 IDO1 UBE2D2 CTSL SYNCRIP MMP7 PNPT1 RAB1A SDSL ABHD2 PSMB6 PSMA5 PELO ELOC TIMP4 MMP14 UBQLN4 HK3 FUNDC2 MMP10 TRIB1 LSM1 EXOSC4 DCTPP1 ATG9B MMP1 PSMD12 OTUD7B PSMB…
183	Response to external stimulus	NR1H3 CCL24 C1QBP CCL7 BCL6 CD86 CCL20 PKD2 CD274 CCR7 RAC2 ZSWIM4 ANXA1 IL1RN IL36RN SPACA3 CXCR5 CXCR1 ANXA5 CXCL8 JUN DCTPP1 TUBB3 CCL5 PSMA6 SERPINE1 SERPINE2 MAPK13 LPL MAP3K14 LTF TNIP3 TRAF3IP2 KARS FGFR1 CYP27B1 VDR GAPDH PDGFRB STAT1 IRF1 ANKRD1 PDPN GPER1 PHB CSF1 IFNLR1 PDGFA SPN CKLF FGR MGST1 FYN ERCC1 POLR3B TNC ERCC8 PKM ACSL4 SREBF1 SEH1L RGS1 ITGA6 FKBP5 NRP1 HSD3B7 ST13 ABCD1 TJ…
174	Immune response	FYN TRAF3IP2 KARS CD276 CCL24 C1QBP CCL7 BCL6 CD86 CCL20 CD274 CCR7 ANXA1 CD226 CD1C CD1E CXCR5 CXCR1 OTUD4 CXCL8 PPP1R14B CLEC5A CCL5 LTF NR1H3 TNIP3 BCAR1 EIF2B3 TFRC CTSH KCNN4 CRTAM CYP27B1 GAPDH STAT1 KYNU MAD2L2 CD58 NECTIN2 SYNCRIP EPRS ADAM15 HSPD1 PHB LGALS9 LILRB4 SPN FGR MAP3K14 ERCC1 POLR3B VIM LAMP3 SMAD7 TNFSF13B FCER2 IL27RA JAK3 ACTR3 PARK7 PRDX1 CLU RAB17 EREG IRF1 TNFSF14 RAC2 L…
166	Cell proliferation	MATK FGFR1 JAK3 CCND1 HBEGF PDGFRB BCL6 CD86 CD274 EREG LIF CCNA1 ANXA1 BTG3 GNG5 CLCF1 PDGFA LTF WWTR1 KARS VASH1 TFRC MYDGF RGCC NDRG4 DNAJA3 CD276 DOT1L CCL24 AHR CYP27B1 VDR NOP2 IRF6 ITGB1BP1 CLU INHBA ALDH1A2 PPARG FAM129B MYC ITGAV HSPD1 BMP6 TIAM1 CSF2 IL7R LGALS9 AR WNT10B NPM1 CSF1 ZBTB7C PNP ADGRG1 CKLF CCL5 SOX8 FYN ERCC1 TNC TNFRSF9 RASGRF1 GAL LIMS2 TNFSF13B CTSH AIMP2 ZPR1 PAK1IP1 …
163	Multi-organism process	NR1H3 CD86 CD274 IL1RN IL36RN ABHD2 SPACA3 HPGD CXCL8 PYGO1 JUN MAP3K14 LTF TNIP3 TRAF3IP2 FCER2 EIF3B C1QBP CYP27B1 GAPDH STAT1 IRF1 NECTIN2 ITGAV ANKRD1 PSMC3 LGALS9 PDCD6IP BANF1 IFNLR1 SPN CCL5 FGR SOX8 PSMB1 MGST1 FYN ERCC1 POLR3B VIM RAI14 NDC1 KARS ACSL4 TRIP13 TFRC SEH1L RFX2 RGS1 DLD FKBP5 CECR2 ST13 PSMA3 PSMB5 MMP9 PSMA7 TJP1 IL27RA LSM5 FAM20A HSPA8 CCDC86 VDR BCL6 UMPS CCL20 CCT4 PAR…
145	Regulation of immune system process	FYN KARS CD276 JAK3 C1QBP CD86 CD274 RAC2 ANXA1 SIT1 CD226 CD1C CD1E OTUD4 CLCF1 CSF1 CCL5 NR1H3 TNIP3 BCAR1 TRAF3IP2 EIF2B3 TFRC CTSH KCNN4 AHR CCL7 CRTAM CCL20 MAD2L2 INHBA TNFSF14 CCR7 PRMT1 LIF NECTIN2 HSPD1 GPER1 AQP3 LEO1 PHB LGALS9 TMEM102 HCAR2 IFNLR1 LILRB4 PNP FGR GAL RBFOX2 SMAD7 TNFSF13B DNAJA3 FCER2 IL27RA CCL24 CD83 HSPA9 BCL6 ID2 PARK7 CLU EREG IRF1 TRAF2 PSMA1 IDO1 RFTN1 IRAK2 CYP…
140	Locomotion	TMSB10 BCAR1 ITGB8 CCL24 CCL7 PDGFRB CCL20 SDC4 CCR7 RAC2 ZSWIM4 ANXA1 IL1RN IL36RN ITGB7 CXCR5 CXCR1 ANXA5 CXCL8 SDC2 PDGFA TUBB3 ITGB3 CCL5 CD44 KARS VASH1 FGFR1 BAMBI RGCC NDRG4 CTSH SERPINE1 GTPBP4 C1QBP ITGB1BP1 GLIPR2 PPARG ATP1A4 LRP12 TIAM1 MMP14 PKN3 CD151 TMEM102 CSF1 ADGRG1 CKLF FGR SOX8 TNFRSF12A FYN PLEKHO1 LAMA3 PHPT1 CTTN ITGA6 NRP1 HSD3B7 SH3BP1 SUN2 RBFOX2 APEX1 PLTP MMP9 IL27RA …
123	Cell motility	TMSB10 BCAR1 ITGB8 CCL24 CCL7 PDGFRB CCL20 SDC4 CCR7 RAC2 ANXA1 IL1RN IL36RN ITGB7 CXCR5 CXCR1 ANXA5 CXCL8 SDC2 PDGFA ITGB3 CCL5 CD44 KARS VASH1 FGFR1 BAMBI RGCC NDRG4 CTSH SERPINE1 GTPBP4 C1QBP ITGB1BP1 GLIPR2 PPARG ATP1A4 LRP12 TIAM1 MMP14 PKN3 CD151 TMEM102 CSF1 ADGRG1 CKLF FGR SOX8 TNFRSF12A FYN PLEKHO1 LAMA3 PHPT1 CTTN ITGA6 NRP1 HSD3B7 SH3BP1 SUN2 RBFOX2 APEX1 PLTP MMP9 IL27RA CORO1C ATP5F1…
123	Localization of cell	TMSB10 BCAR1 ITGB8 CCL24 CCL7 PDGFRB CCL20 SDC4 CCR7 RAC2 ANXA1 IL1RN IL36RN ITGB7 CXCR5 CXCR1 ANXA5 CXCL8 SDC2 PDGFA ITGB3 CCL5 CD44 KARS VASH1 FGFR1 BAMBI RGCC NDRG4 CTSH SERPINE1 GTPBP4 C1QBP ITGB1BP1 GLIPR2 PPARG ATP1A4 LRP12 TIAM1 MMP14 PKN3 CD151 TMEM102 CSF1 ADGRG1 CKLF FGR SOX8 TNFRSF12A FYN PLEKHO1 LAMA3 PHPT1 CTTN ITGA6 NRP1 HSD3B7 SH3BP1 SUN2 RBFOX2 APEX1 PLTP MMP9 IL27RA CORO1C ATP5F1…
114	Response to abiotic stimulus	ERCC1 HSP90AA1 HSPA8 HSPA9 PKD2 AANAT ANXA1 JUN ERCC8 RAD51 ENO1 HMOX2 CCND1 HTRA2 TXN MYC ANKRD1 ITPR1 MAPK13 CLPB IER5 AQP3 TRIAP1 PLK3 AEN NPM1 NOC2L MME FYN TNC KARS PKM EIF2B3 TIPIN DNAJA1 HSP90AB1 NDRG4 DNAJA3 TJP1 CCL7 SLC1A2 PDGFRB STAT1 ID2 SLC2A1 PHF24 VGF FOXP2 PPARG EIF2S1 BHLHE40 CDK4 SMPD2 SERPINE2 MMP7 MYOF ADAM15 SLC7A11 GRM1 BMP6 MMP14 ATP1A1 ITGA2 CDK5 CYBB STRBP NOLC1 TMEM135 L…
113	Leukocyte activation	KARS JAK3 CD86 PRDX1 CD274 ANXA1 SIT1 HSPD1 CD226 CLCF1 CCR7 CD44 TFRC CD276 AHR MAD2L2 CLU TNFSF14 CD1C CSF2 GPER1 LGALS9 CXCL8 LILRB4 SPN PNP CCL5 FGR FYN ERCC1 NR1H3 GAL SMAD7 TNFSF13B DNAJA3 IL27RA CD83 BCL6 ID2 BATF3 SOX4 IRF1 RAC2 IDO1 MMP14 CXCR5 DCSTAMP STOML2 IL7R TNIP2 CEBPB RASGRP1 JUN CD151 IMPDH2 FUT7 TPD52 ITGAM SDC4 ADGRE2 NECTIN2 ZC3H8 GSN CTPS1 FKBP1A MT1G CSF1 PSMB1 MGST1 PLAUR …
112	Response to endogenous stimulus	PKM RAB10 LAMTOR2 PPARG ANXA1 SPRY2 ABHD2 BMP6 ZFYVE9 TIMP4 ANXA5 GPER1 JUN ZNF366 SSTR2 SOCS3 SRC SMAD7 CCR7 NR1H3 CD44 RAD51 FGFR1 BAMBI HSP90AB1 RBFOX2 PDCD5 AHR ZPR1 CCND1 PARK7 KLF9 ITGB1BP1 PMEPA1 RAP1B AANAT IL1RN ANKRD1 MAPK13 ATP1A1 HPGD PHB AR FAM83G FYN TNC GAL EIF2B3 SREBF1 TMEM38B MICALL1 APEX1 VDR PDGFRB NCL STAT1 SLC2A1 PKD2 INHBA EGR2 EREG GOT2 VGF FOXP2 ALDH1A2 RAN KCP CDK4 EPRS …
110	Biological adhesion	PTPRF METAP1 CD44 COL5A3 JAK3 ITGB8 CD86 CD274 ANXA1 EMILIN1 ITGB7 PARVB ITGB3 CCR7 LTF TFRC ACHE NRP1 SMAD7 RGCC CD276 SERPINE1 GTPBP4 CD58 ITGB1BP1 TNFSF14 NECTIN2 IL1RN ITGAV HSPD1 ITGA5 PDPN LGALS9 CXCL8 TMEM102 LILRB4 PNP ADGRG1 CCL5 TNFRSF12A TNC BCAR1 LAMA3 LAMC2 LIMS2 GPC4 RAB10 ITGA6 TNFSF13B DNAJA3 CDH23 ATP5F1B CD83 BCL6 CTNNAL1 ADGRE5 SDC4 IRF1 ADGRE2 ATP1B2 IDO1 MYBPH SERPINE2 RAB1A …
108	Cell adhesion	PTPRF METAP1 CD44 COL5A3 JAK3 ITGB8 CD86 CD274 ANXA1 EMILIN1 ITGB7 PARVB ITGB3 CCR7 TFRC ACHE NRP1 SMAD7 RGCC CD276 SERPINE1 GTPBP4 CD58 ITGB1BP1 TNFSF14 NECTIN2 IL1RN ITGAV HSPD1 ITGA5 PDPN LGALS9 CXCL8 TMEM102 LILRB4 PNP ADGRG1 CCL5 TNFRSF12A TNC BCAR1 LAMA3 LAMC2 LIMS2 GPC4 RAB10 ITGA6 TNFSF13B DNAJA3 CDH23 ATP5F1B CD83 BCL6 CTNNAL1 ADGRE5 SDC4 IRF1 ADGRE2 ATP1B2 IDO1 MYBPH SERPINE2 RAB1A CLST…
103	Cell cycle process	ERCC1 RAD51 TRIP13 RANBP1 PSME2 BCCIP CCND1 RTKN NAA50 MSTO1 AUNIP CCNA1 ANXA1 SEPT11 PTTG1 PLK3 NPM1 ID2 CDK14 RGCC IRF6 INHBA IRF1 CDK4 MYC PNPT1 DYRK3 CXCL8 PDCD6IP RCC1 PINX1 NDC1 VASH1 FGFR1 APEX1 ZPR1 RPL24 ACTR3 PPM1G PKD2 EREG LIF KNSTRN SPRY2 HAUS2 GPER1 MEI1 E2F6 WNT10B CKS1B IQGAP3 UBE2E2 TIPIN SEH1L HSP90AB1 CYP27B1 SOX4 RAN NTMT1 CXCR5 GEM RRS1 PDGFRB SVIL CECR2 BCL6 PSMB1 HSP90AA1 P…
96	Reproduction	ERCC1 RAD51 TRIP13 ANXA1 ABHD2 HPGD PTTG1 PYGO1 LGALS9 SOX8 MGST1 RAI14 TNC NDC1 ACSL4 VASH1 RFX2 DLD HSP90AB1 CECR2 SUN2 MMP9 CCND1 VDR PDGFRB BCL6 UMPS ACTR3 CCT4 PARK7 SLC2A1 PKD2 SLIRP TCP1 INHBA NDP EREG GOT2 POLR1B EIF2S2 LIF VGF NECTIN2 NPAS1 RAN ATP1A4 CCT7 SERPINE2 MYC MMP7 PAQR5 CYP19A1 SPACA3 ADAM15 ST14 CCT5 CATSPER3 BMP6 TIMP4 MMP14 ITGA5 CCT3 ITGA2 CSF2 STRBP SPINT1 CCT2 MEI1 PHB AR…
96	System process	CACNA1G TNNI1 KLK1 GSTO1 GAL ITGB1BP1 GPER1 FYN WWTR1 NR1H3 SREBF1 FGFR1 SNX10 TMEM38B RBFOX2 SMAD7 NDRG4 TJP1 KCNN4 CDH23 GLRX3 VDR HBEGF STAT1 ID2 ACO1 PHF24 EGR2 NDP OR7C1 FOXP2 NPAS1 SERPINE2 SPRY2 NOB1 SLC7A11 HOMER1 GRM1 BMP6 ADCY8 AFF2 TIAM1 G6PD ITGA5 ATP1A1 ITGA2 FABP5 CDK5 FXN AQP3 NAV2 PBX3 AR WNT10B B3GNT2 CEBPB FZD4 FOSL1 JUN MYOZ1 SSTR2 MME GM2A SRC VDAC1 ITGA1 FAM129B ENO1 INHBA AN…
96	Reproductive process	ERCC1 RAD51 TRIP13 ANXA1 ABHD2 HPGD PTTG1 PYGO1 LGALS9 SOX8 MGST1 RAI14 TNC NDC1 ACSL4 VASH1 RFX2 DLD HSP90AB1 CECR2 SUN2 MMP9 CCND1 VDR PDGFRB BCL6 UMPS ACTR3 CCT4 PARK7 SLC2A1 PKD2 SLIRP TCP1 INHBA NDP EREG GOT2 POLR1B EIF2S2 LIF VGF NECTIN2 NPAS1 RAN ATP1A4 CCT7 SERPINE2 MYC MMP7 PAQR5 CYP19A1 SPACA3 ADAM15 ST14 CCT5 CATSPER3 BMP6 TIMP4 MMP14 ITGA5 CCT3 ITGA2 CSF2 STRBP SPINT1 CCT2 MEI1 PHB AR…
95	Immune effector process	KARS C1QBP ANXA1 CD226 CD1C CD1E MAP3K14 TRAF3IP2 TFRC CRTAM STAT1 MAD2L2 IRF1 NECTIN2 HSPD1 PHB LGALS9 IFNLR1 SPN FGR ERCC1 POLR3B SMAD7 CTSH FCER2 IL27RA BCL6 PRDX1 CLU TRAF2 RAC2 RFTN1 C1RL DDX21 IL7R RASGRP1 CLCF1 FUT7 C1S ITGAM EXOSC5 RGCC ADGRE2 EXOSC4 JAK3 CD86 PSMB1 MGST1 FYN PLAUR LTF CD44 PKM HSP90AA1 RAB10 HSP90AB1 MMP9 PSMD7 HMOX2 LIMK1 PSMD11 HSPA8 ACTR3 PSMD14 LAMTOR2 CD58 PRDX6 ADG…
90	Immune system development	JAK3 PDGFRB ANXA1 CSF1 SRC CLEC5A TFRC MAD2L2 INHBA PRMT1 LIF PPARG DYRK3 HSPD1 CSF2 LEO1 LGALS9 WNT10B LILRB4 SPN PNP CIAPIN1 ERCC1 SNX10 RBFOX2 SMAD7 DNAJA3 IL27RA CD83 HSPA9 BCL6 ID2 BATF3 SOX4 IRF1 CCR7 IDO1 KCP LMO4 GPC3 KLF10 MMP14 CXCR5 GPATCH4 SLC9B2 SFXN1 DCSTAMP IL7R PYGO1 CEBPB RASGRP1 TRIB1 CLCF1 JUN RRS1 FUT7 NME1 EIF6 TPD52 PUS7 STAT1 CD274 MYC ZC3H8 LYAR G6PD LTF PDPN CD86 MT1G PSM…
89	Anatomical structure formation involved in morphogenesis	HES2 FAM20A BHLHE41 BHLHE40 ANXA1 KLK4 GNG5 HES4 VASH1 MYDGF RGCC SERPINE1 NCL ITGB1BP1 INHBA PPARG CXCL8 ADGRG1 SOX8 TNFRSF12A RALA ERCC1 PLEKHO1 NLE1 FGFR1 RFX2 NRP1 CECR2 TNFSF13B CTSH TJP1 CCL24 BYSL BCL6 NRP2 MTHFD1L EGR2 SDC4 SOX4 EREG TNFSF14 ALDH1A2 NECTIN2 CHI3L1 WDR74 EMILIN1 MYOF ITGAV LMO4 ADAM15 ANK2 ST14 MMP14 ITGA5 FMNL3 NAA15 CDK5 DCSTAMP CYBB SPINT1 LEO1 AR WNT10B TM4SF1 COL8A2 J…
76	Response to biotic stimulus	NR1H3 CD86 CD274 IL1RN IL36RN SPACA3 CD226 CXCL8 JUN MAP3K14 LTF TNIP3 TRAF3IP2 C1QBP CRTAM CYP27B1 GAPDH STAT1 IRF1 ADAM15 HSPD1 ANKRD1 IFNLR1 SPN CCL5 FGR MGST1 POLR3B SEH1L RGS1 FKBP5 ST13 TJP1 IL27RA LSM5 FAM20A CCL20 BATF3 CCR7 VGF IDO1 IRAK2 CDK4 MYC GPC3 PTGES BMP6 TIMP4 HPGD CSF2 ABCA1 DDX21 C15ORF48 TNIP2 CEBPB TRIB1 LPL RPS6KA3 SRC CLEC6A ENO1 ODC1 CLU HMGA1 CCT5 SERPINE1 VIM EXOSC5 NEC…
76	Regulation of locomotion	TMSB10 PDGFRB RAC2 ZSWIM4 ANXA1 ANXA5 PDGFA CCL5 CCR7 BCAR1 KARS VASH1 FGFR1 RGCC NDRG4 CTSH CCL24 SERPINE1 GTPBP4 C1QBP CCL7 CCL20 ITGB1BP1 GLIPR2 PPARG TIAM1 MMP14 CD151 TMEM102 CSF1 FGR LAMA3 PHPT1 NRP1 SUN2 APEX1 IL27RA CORO1C HBEGF DPYSL3 CD274 SDC4 TNFSF14 MYC CYP19A1 EMILIN1 ITGAV ABHD2 LMO4 ITGA5 ITGA2 CDK5 AKIRIN1 JUN SRC SPN ADGRG1 MMP9 ATP5F1B ATP5F1A CXCL8 LAMC2 ITGA6 SH3BP1 SPRY2 ADA…
72	Growth	ANXA1 COL6A3 GAL ENO1 BCL6 INHBA MT1G UNC13A PNPT1 MMP14 FBP1 TNFRSF12A IFRD1 ERCC1 WWTR1 TNC PKM FGFR1 HSP90AA1 TMEM38B HSP90AB1 NRP1 LIMK1 ZPR1 SLC1A2 HBEGF PDGFRB GPD2 HTRA2 NRP2 EREG PPARG CDK4 SERPINE2 SPRY2 CYP19A1 CLSTN3 ADAM15 GPC3 GINS4 GSN PELO TIAM1 G6PD CDK5 DCSTAMP FXN AR WNT10B CHST11 AKIRIN1 RUVBL1 MYOZ1 CSF1 SOCS3 SRC MAD2L2 CYP27B1 LAMTOR2 RFTN1 H3F3B PHB EXOSC4 ATAD3A CTTN NDRG4…
70	Response to other organism	NR1H3 CD86 CD274 IL1RN IL36RN SPACA3 CXCL8 JUN MAP3K14 LTF TNIP3 TRAF3IP2 C1QBP CYP27B1 GAPDH STAT1 IRF1 ANKRD1 IFNLR1 SPN CCL5 FGR MGST1 POLR3B SEH1L RGS1 FKBP5 ST13 TJP1 IL27RA LSM5 FAM20A CCL20 BATF3 CCR7 VGF IDO1 IRAK2 CDK4 GPC3 PTGES BMP6 TIMP4 HPGD CSF2 ABCA1 DDX21 C15ORF48 TNIP2 CEBPB TRIB1 LPL RPS6KA3 SRC CLEC6A ENO1 ODC1 CLU HMGA1 CCT5 SERPINE1 VIM EXOSC5 RAB1A LGALS9 EXOSC4 LAMTOR5 ABCE…
64	Interspecies interaction between organisms	LTF FCER2 EIF3B GAPDH NECTIN2 ITGAV PSMC3 LGALS9 CXCL8 PDCD6IP BANF1 JUN CCL5 PSMB1 FYN VIM KARS TFRC PSMA3 PSMB5 PSMA7 C1QBP HSPA8 CCDC86 CD86 STAT1 NRP2 SET TCP1 RAN LAMTOR5 SYNCRIP MYC ITGB7 GTF2A2 PSMB6 HSPD1 NCAM1 ELOC ITGA5 ABCE1 ITGA2 NPM1 KPNA2 BCAP31 MMP1 SRC VDAC1 CLEC5A ITGB3 PSMB3 RAB1A LAMP3 HSP90AB1 GSN NDC1 SEH1L NUP188 RANBP1 NUP93 NUP88 RPL24 HMGA1 RCC1
63	Multi-organism reproductive process	ABHD2 HPGD PYGO1 LGALS9 SOX8 ERCC1 RAI14 NDC1 ACSL4 TRIP13 RFX2 DLD CECR2 MMP9 VDR BCL6 UMPS CCT4 PARK7 SLC2A1 SLIRP TCP1 INHBA EREG GOT2 POLR1B EIF2S2 LIF VGF NECTIN2 RAN ATP1A4 CCT7 SERPINE2 MYC MMP7 PAQR5 SPACA3 CCT5 CATSPER3 ITGA5 CCT3 ITGA2 STRBP CCT2 MEI1 AR FOSL1 SSTR2 BCAP31 NANOS3 SRC CYP27B1 C1QBP VDAC2 APOL2 UBXN8 BYSL OR7C1 IDO1 CCNA1 PTTG1 RUVBL1
61	Regulation of cell adhesion	JAK3 CD86 CD274 ANXA1 EMILIN1 CCR7 TFRC NRP1 SMAD7 RGCC CD276 SERPINE1 GTPBP4 ITGB1BP1 TNFSF14 IL1RN ITGAV HSPD1 PDPN LGALS9 CXCL8 TMEM102 LILRB4 PNP ADGRG1 CCL5 TNC LAMA3 ITGA6 TNFSF13B DNAJA3 ATP5F1B CD83 BCL6 SDC4 IRF1 IDO1 SERPINE2 GSN MMP14 ITGA5 ITGA2 IL7R CEBPB RASGRP1 FZD4 CSF1 SRC TGM2 CORO1C CD44 C1QBP MAD2L2 RAC2 ADAM15 ZC3H8 TNFRSF18 SPN FYN HSPH1 YES1
57	Activation of immune response	FYN CD276 C1QBP CD226 OTUD4 NR1H3 TNIP3 BCAR1 EIF2B3 KCNN4 NECTIN2 HSPD1 PHB LILRB4 CLU IRF1 CCR7 RFTN1 IRAK2 C1RL TNIP2 RPS6KA3 C1S LTF PHPT1 RGCC STOML2 FGR PSMB1 HSP90AA1 PSMC5 HSP90AB1 PSMD8 PSMA3 PSMB5 PSMA6 PSME2 PSMA7 XIAP PSMD7 LIMK1 PSMD11 ACTR3 PSMD14 PSMA1 UBE2D2 CTSL PSMB6 PSMA5 PSMC3 ITGAM YES1 SRC PSMD12 MUC12 CLEC6A PSMB3
57	Taxis	CCL24 CCL7 CCL20 CCR7 RAC2 ZSWIM4 ANXA1 IL1RN IL36RN CXCR5 CXCR1 CXCL8 TUBB3 CCL5 KARS FGFR1 C1QBP PDGFRB CSF1 PDGFA CKLF NRP1 HSD3B7 PLGRKT UNC5A RPL24 ID2 NRP2 EGR2 TNFSF14 CYP19A1 TIAM1 ITGA2 CDK5 LGALS9 ALCAM B3GNT2 AKIRIN1 TMEM102 EXT1 ITGA1 BCAR1 SERPINE1 HBEGF ADGRE2 ITGAV ITGB3 FAM129B RAB13 NCAM1 RALA FYN PLAUR FOSL1 PDLIM7 SRC SPN
55	Developmental process involved in reproduction	ANXA1 ABHD2 PYGO1 SOX8 MGST1 ERCC1 TNC VASH1 TRIP13 RFX2 DLD HSP90AB1 CCND1 VDR PDGFRB PKD2 SLIRP NDP EREG EIF2S2 LIF VGF NECTIN2 RAN SERPINE2 MYC PAQR5 CYP19A1 ADAM15 ST14 CATSPER3 BMP6 MMP14 CSF2 STRBP SPINT1 MEI1 PHB AR CEBPB CBX2 FZD4 FOSL1 CSF1 SOCS3 NANOS3 MME SRC ADGRG1 MAMLD1 CYP27B1 INHBA PPARG RAB13 ITGB8
55	Regulation of cellular component biogenesis	TMSB10 PSMC5 LIMK1 CLU ORMDL2 STYXL1 CLSTN3 PSMC3 PARK7 CCR7 RALA HSP90AA1 NRP1 RGCC CCL24 ACTR3 ITGB1BP1 PMEPA1 NCLN HRK FHOD1 CSF2 FOSL1 JUN MMP1 ERCC1 GPC4 TRIM9 CORO1C DPYSL3 SDC4 RAB17 RAC2 EMILIN1 LMO4 GSN MMP14 VDAC2 LRTM2 WNT10B AKIRIN1 SRC CTTN RANGRF RIOK1 RAP1B WDR43 UTP15 PDCD6IP NPM1 TJP1 HSPA8 GTF2H3 SMPD2 ABCA1
55	Leukocyte migration	CCL24 CCL7 CCL20 RAC2 ANXA1 IL1RN IL36RN CXCR1 CXCL8 CCL5 CCR7 KARS C1QBP TMEM102 CSF1 CKLF ITGA6 HSD3B7 MMP9 IL27RA TNFSF14 CYP19A1 EMILIN1 ITGB7 MMP14 CXCR5 ITGA2 AKIRIN1 FUT7 SPN ITGA1 SERPINE1 ADGRE2 LGALS9 TNFRSF18 FYN CD44 ATP1B3 SLC7A5 TNFRSF10A CD58 SDC4 ATP1B2 ITGAV SLC16A3 SLC7A11 SLC7A7 ITGA5 SLC3A2 SDC2 ITGAM YES1 MMP1 SRC ITGB3
46	Sexual reproduction	ABHD2 PYGO1 SOX8 ERCC1 RAI14 NDC1 TRIP13 RFX2 DLD CECR2 BCL6 CCT4 PARK7 SLIRP TCP1 INHBA EREG EIF2S2 VGF NECTIN2 RAN ATP1A4 CCT7 SERPINE2 MYC PAQR5 SPACA3 CCT5 CATSPER3 CCT3 STRBP CCT2 MEI1 AR FOSL1 SSTR2 BCAP31 NANOS3 SRC VDAC2 HPGD UBXN8 OR7C1 CCNA1 PTTG1 RUVBL1
46	Multicellular organism reproduction	ABHD2 PYGO1 LGALS9 SOX8 ERCC1 RAI14 NDC1 ACSL4 TRIP13 RFX2 DLD VDR BCL6 SLIRP INHBA EREG EIF2S2 LIF NECTIN2 NPAS1 RAN ATP1A4 ANXA1 SERPINE2 MYC MMP7 PAQR5 SPACA3 CATSPER3 TIMP4 STRBP MEI1 AR FZD4 FOSL1 SSTR2 BCAP31 NANOS3 SRC CYP27B1 HPGD APOL2 OR7C1 CCNA1 PTTG1 RUVBL1
46	Regulation of growth	GAL ENO1 BCL6 INHBA MT1G UNC13A PNPT1 MMP14 FBP1 TNFRSF12A IFRD1 FGFR1 NRP1 LIMK1 ZPR1 HBEGF HTRA2 PPARG CDK4 SERPINE2 CLSTN3 GPC3 G6PD CDK5 DCSTAMP FXN AR RUVBL1 MYOZ1 CSF1 SOCS3 MAD2L2 CYP27B1 LAMTOR2 RFTN1 H3F3B ADAM15 PHB EXOSC4 ATAD3A CTTN TRIM46 LRP12 MUC12 BCAR1 RPS6KA3
45	Multicellular organismal reproductive process	ABHD2 PYGO1 LGALS9 SOX8 ERCC1 RAI14 NDC1 ACSL4 TRIP13 RFX2 DLD VDR BCL6 SLIRP INHBA EREG EIF2S2 LIF NECTIN2 NPAS1 RAN ATP1A4 ANXA1 SERPINE2 MYC MMP7 PAQR5 CATSPER3 TIMP4 STRBP MEI1 AR FZD4 FOSL1 SSTR2 BCAP31 NANOS3 SRC CYP27B1 HPGD APOL2 OR7C1 CCNA1 PTTG1 RUVBL1
44	Developmental growth	ANXA1 COL6A3 GAL UNC13A TNFRSF12A IFRD1 ERCC1 WWTR1 TNC PKM FGFR1 HSP90AA1 TMEM38B HSP90AB1 NRP1 LIMK1 ZPR1 SLC1A2 PDGFRB GPD2 HTRA2 NRP2 EREG CDK4 SPRY2 CYP19A1 ADAM15 GINS4 GSN PELO TIAM1 G6PD CDK5 FXN AR WNT10B CHST11 AKIRIN1 MYOZ1 CSF1 CTTN NDRG4 TRIM46 ALCAM
39	Protein folding	DNAJC25 FKBP1A FKBP5 ST13 CDC37 PPIF HSPA8 HSPA9 HSPE1 EMC1 DNAJB5 PFDN2 HSPD1 CHCHD4 PPIC PFDN6 CLU HSP90AA1 DNAJA1 HSP90AB1 DNAJA3 GRPEL1 PFDN1 CCT4 MESD TCP1 HSPH1 TRAP1 CCT7 PPIL1 CCT6A CCT5 CCT3 CCT2 TBCA PDCD5 MPDU1 DNAJC2 HSPBP1
37	Cell growth	GAL ENO1 BCL6 INHBA UNC13A MMP14 FBP1 TNFRSF12A IFRD1 HSP90AA1 HSP90AB1 NRP1 LIMK1 HBEGF NRP2 PPARG SERPINE2 CLSTN3 TIAM1 G6PD CDK5 DCSTAMP MAD2L2 CYP27B1 LAMTOR2 H3F3B ADAM15 FXN PHB EXOSC4 ATAD3A CTTN TRIM46 ALCAM MUC12 BCAR1 RPS6KA3
35	Behavior	MCOLN3 GAL NDRG4 CDH23 SLC1A2 HTRA2 ID2 PARK7 EGR2 FOXP2 NPAS1 IDO1 SERPINE2 SLC7A11 HOMER1 GRM1 ADCY8 AFF2 ITGA5 CSF2 CDK5 FXN STRBP NAV2 PBX3 CEBPB FZD4 FOSL1 GCNT4 JUN GM2A VDAC1 MME RASGRF1 FYN
34	Methylation	METTL1 PRMT5 TRMT1 FBL NOP2 PRMT1 EMG1 TFB2M TRMT61A COPRS TRMT6 GSPT1 DOT1L EEF2KMT ETF1 SNRPB NTMT1 EEF1AKMT1 ZCCHC4 TRMT10C CIAPIN1 COQ3 PEMT SMYD5 PWP1 GCSH CARNMT1 WDR4 MRM3 EEF1AKMT4 MYC MTRR FAM129B GSTO1
30	Maintenance of location	TMSB10 SUN2 PPARG ITPR1 ANXA5 CCR7 GSTO1 FKBP1A PKD2 GPER1 LETM1 NR1H3 MCOLN3 TMEM38B TXN ABCG1 CDK5 TLN2 GM2A PARK7 ANK2 SOAT1 ITGAV GSN SELENON LPL ITGB3 SRGN NFKBIE ABCA1
28	Autophagy	HSPA8 RAB1A FUNDC2 ATG9B CLU PLK3 CTTN CDC37 HTRA2 PARK7 RETREG1 UBQLN4 VDAC1 SREBF1 LAMP3 ATP6V1A ATP6V1G1 HSP90AA1 TOMM22 GAPDH LAMTOR2 LAMTOR5 ITPR1 CDK5 MFN1 TOMM5 SRC PGAM5
28	Antigen processing and presentation	CD1C CD1E CCR7 RFTN1 RAB10 PSMB1 PSMC5 PSMD8 PSMA3 PSMB5 PSMA6 PSME2 PSMA7 PSMD7 CTSH PSMD11 PSMD14 NCF2 PSMA1 CTSL ITGAV PSMB6 PSMA5 CYBB PSMC3 BCAP31 PSMD12 PSMB3
28	Rhythmic process	ID2 AANAT NFIL3 ARNTL2 BHLHE40 NDUFA9 IMPDH2 SREBF1 PRMT5 AHR KLF9 EGR2 BHLHE41 EREG PPARG ANXA1 CDK4 MMP7 KLF10 TIMP4 CSF2 CDK5 FZD4 JUN SRC INHBA NR1H3 SERPINE1
22	Regulation of multi-organism process	LTF TRAF3IP2 FCER2 C1QBP GAPDH NECTIN2 ITGAV PSMC3 LGALS9 CXCL8 BANF1 JUN IFNLR1 CCL5 HSPA8 INHBA BMP6 STAT1 LAMP3 GSN TRIB1 KPNA2
21	Multi-multicellular organism process	HPGD LGALS9 ACSL4 MMP9 VDR UMPS SLC2A1 GOT2 POLR1B LIF SERPINE2 MMP7 ITGA5 ITGA2 AR FOSL1 CYP27B1 C1QBP APOL2 BYSL IDO1
19	Circadian rhythm	ID2 AANAT NFIL3 ARNTL2 BHLHE40 NDUFA9 IMPDH2 SREBF1 BHLHE41 CDK4 KLF10 CSF2 JUN KLF9 PRMT5 AHR PPARG NR1H3 SERPINE1
16	Myeloid cell homeostasis	JAK3 ANXA1 INHBA DYRK3 HCAR2 RBFOX2 BCL6 ID2 PRDX1 SLC7A11 SFXN1 HSPA9 STAT1 PRMT1 LYAR G6PD
16	Production of molecular mediator of immune response	CD226 KARS TFRC MAD2L2 HSPD1 ERCC1 TRAF3IP2 SMAD7 TNFSF13B IL27RA BCL6 TRAF2 DDX21 IL7R CLCF1 JAK3
16	Hormone metabolic process	AANAT ACHE CYP27B1 FDX1 CYP19A1 BMP6 GAL FGFR1 VDR ALDH1A2 ATP1A1 GCNT4 DHRS11 HSD11B1 MME FDX2
15	Cell killing	CD226 CD1C CD1E LTF FCER2 CRTAM GAPDH NECTIN2 LGALS9 HSP90AB1 CTSH PRDX1 IL7R RASGRP1 ITGAM
13	Detection of stimulus	PKD2 CRTAM SOX4 FYN PHF24 OR7C1 SERPINE2 ITGA2 MRPS35 ABCG1 CDS1 METAP2 METAP1
12	Locomotory behavior	MCOLN3 CDH23 HTRA2 ID2 PARK7 IDO1 GRM1 ADCY8 FXN NAV2 PBX3 FZD4
12	Regulation of cell killing	CD226 CD1C CD1E FCER2 CRTAM GAPDH NECTIN2 LGALS9 HSP90AB1 IL7R RASGRP1 ITGAM
11	Leukocyte mediated cytotoxicity	CD226 CD1C CD1E CRTAM NECTIN2 LGALS9 CTSH PRDX1 IL7R RASGRP1 ITGAM
10	Leukocyte homeostasis	JAK3 ANXA1 LGALS9 HCAR2 TNFSF13B DNAJA3 SIT1 SLC7A11 ZC3H8 TNFSF14
10	Modification of morphology or physiology of other organism	LTF FCER2 GAPDH PSMC3 JUN CCL5 HSPA8 MYC ITGAV KPNA2
10	Regulation of plasma lipoprotein particle levels	LPL PLTP APOC1 MYLIP LPCAT3 ABCG1 SOAT1 LDLRAP1 ABCA1 BMP1
10	Detoxification	PRDX1 MT1G PARK7 MGST1 PRDX6 TXNDC17 ALOX5AP TXN GSTO1 SRXN1
10	Meiotic cell cycle process	ERCC1 RAD51 TRIP13 PTTG1 NDC1 ACTR3 EREG LIF MEI1 CCNA1
9	Neurotransmitter secretion	UNC13A UNC13C TRIM9 SYP NCS1 RAP1B CDK5 GPER1 HSPA8
9	Cellular detoxification	PRDX1 PARK7 MGST1 PRDX6 TXNDC17 ALOX5AP TXN GSTO1 SRXN1
8	Lymphocyte costimulation	CD86 CD274 TNFSF14 TNFSF13B CCR7 FYN YES1 SRC
8	Response to estrogen	ZNF366 GAL CCND1 PDGFRB PPARG MYC MMP14 CYP27B1
8	Maintenance of cell number	LEO1 SOX4 LIF PELO KLF10 MED27 LSM1 GNL3
8	Multi-organism localization	TCP1 KPNA2 NDC1 SEH1L NUP188 NUP93 NUP88 RAN
7	Somatic diversification of immune receptors	TFRC MAD2L2 HSPD1 ERCC1 IL27RA BCL6 CLCF1
7	Synaptic vesicle exocytosis	UNC13A UNC13C TRIM9 SYP NCS1 RAP1B CDK5
7	Ovulation cycle	EREG ANXA1 MMP7 TIMP4 FZD4 SRC INHBA
7	Regulation of circadian rhythm	ARNTL2 ID2 BHLHE40 KLF10 CSF2 PPARG NR1H3
7	Regulation of hemostasis	ANXA5 SERPINE1 SERPINE2 PDPN PDGFA PLAUR SERPINB2
6	Protein activation cascade	C1QBP PHB CLU C1RL C1S RGCC
6	Regulation of reproductive process	TRIP13 INHBA LIF AR SRC C1QBP
5	Response to activity	UQCRC1 GOT2 BMP6 ITGA2 MTFP1
5	Muscle adaptation	GLRX3 TNNI1 G6PD MYOZ1 GSN
4	Ovulation cycle process	EREG FZD4 SRC INHBA
4	Pigmentation	MREG RAB17 RAB1A BLOC1S2
3	Tolerance induction	IDO1 CD274 LGALS9
3	Rhythmic behavior	ID2 EGR2 CSF2
3	Developmental induction	SOX8 FGFR1 AR
3	Killing of cells of other organism	LTF FCER2 GAPDH
3	Adhesion of symbiont to host	LTF NECTIN2 HSP90AB1
3	Multi-organism cellular process	LTF C1QBP NECTIN2
2	Spermatid nucleus differentiation	PYGO1 NECTIN2
2	Feeding behavior	GAL FYN

## Sheet: GO_BP_groups_72hpi_down
N	High level GO category	Genes
65	Response to stress	MAP1LC3A HSF4 MEFV C5AR2 MAP3K12 FANCD2 PTGIR GPRC5B GNG7 POLE ZBTB18 NLRP1 PDK4 STAB1 IGF1 PDGFB CTSG ING4 F13A1 CBFA2T3 HLA-DPA1 RNASE6 PLA2G6 SCAMP5 PRDM1 FCN1 NME8 CAPN3 ZNF516 SRPX SMPD3 LIPA P2RX1 SPARC IL1R2 CFP F2RL3 SERPINF1 WNT2B AOAH IL18BP PPP3CA RB1 ITGA9 SH3RF1 GRIN2C IGFBP7 SMAD3 ROR2 FABP4 ATAD5 GAS6 SGMS1 AGER MDM4 CDK5RAP3 TPT1 FOLR2 CAMK2B DGKD NCF4 CSF3R S100A1 HLA-DRA SELENOP
63	Regulation of response to stimulus	PDGFB F2RL3 C5AR2 MAP3K12 LPAR6 LRP5 GPRC5B KANK2 NLRP1 IGF1 ADGRA2 WWC3 CDK5RAP3 RALGPS1 PID1 MLLT3 ATP6AP2 GAS6 AGER ENSG00000286219 NUCB2 CAPN3 SEZ6L CTSG SRPX DNM1 IL1R2 NR2C1 CFP FGD3 SERPINF1 AOAH IL18BP PPP3CA RB1 RGS16 FANCD2 ARHGAP26 CCL28 BANK1 SH3RF1 SAMSN1 PTGIR SMAD3 ROR2 FABP4 ATAD5 PLA2G6 FCN1 MEFV TPT1 TMEM170B CAMK2B STARD13 FAM13A S100A1 HLA-DPA1 GNG7 L3MBTL1 SELL MDM4 SGMS1 HLA…
61	Regulation of biological quality	SLC30A4 DNM1 F2RL3 C5AR2 LPAR6 TRPC1 PTGIR GRIN2C LRP5 SUN1 GPRC5B SYNE3 SLC9A9 TPT1 TESC PDGFB KCNIP2 RDH10 F13A1 HMBOX1 SMAD3 ATP6AP2 AGER PDK4 NISCH NUCB2 CTTNBP2 NME8 CAPN3 ZNF516 SMPD3 LIPA P2RX1 CPT1A SPARC RBP1 PLS1 SERPINF1 SLC40A1 PPP3CA VAMP1 RB1 HTR7 CCL28 PID1 ALDH1A1 FABP4 GAS6 PLA2G6 ANO9 SELENOM GABBR1 MDM4 IGF1 CAMK2B FGD3 DGKD NCF4 CTSG NAAA POLE
55	Immune system process	MEFV FCGRT C5AR2 IL18BP SAMSN1 LRP5 GPRC5B IGF1 TESC PDGFB CTSG ZBTB16 CBFA2T3 WNT2B CCL28 BANK1 HLA-DPA1 RNASE6 GAS6 PLA2G6 L3MBTL1 HLA-DMA HLA-DRA AGER PRDM1 TCF7 FCN1 NLRP1 SMPD3 RBP1 CSF3R CFP SLC40A1 RB1 FANCD2 ITGA9 GAB3 SMAD3 ROR2 ADGRE1 ATAD5 SELL SH3RF1 CAMK2B NCF4 P2RX1 IL1R2 FGL2 KIF11 PPP3CA S100A1 RAB4B RAB37 CTSF ATP6AP2
55	Regulation of signaling	PDGFB F2RL3 MAP3K12 LPAR6 GRIN2C LRP5 GPRC5B KANK2 IGF1 ADGRA2 WWC3 CDK5RAP3 RALGPS1 PID1 MLLT3 ATP6AP2 GAS6 ENSG00000286219 NISCH CAPN3 SEZ6L SRPX DNM1 P2RX1 CPT1A IL1R2 NR2C1 FGD3 C5AR2 IL18BP PPP3CA VAMP1 RB1 RGS16 FANCD2 ARHGAP26 CCL28 BANK1 SH3RF1 PTGIR SMAD3 ROR2 ATAD5 PLA2G6 AGER TPT1 TMEM170B CAMK2B STARD13 FAM13A TRPC1 GNG7 L3MBTL1 MDM4 SGMS1
53	Regulation of multicellular organismal process	NLRP1 GPRC5B IGF1 SMARCD3 TESC PDGFB ZBTB16 SPARC TNNT3 SERPINF1 S100A1 SMAD3 ATP6AP2 GAS6 L3MBTL1 SCAMP5 AGER PDK4 ADGRA2 PRDM1 CAPN3 ZNF516 SMPD3 P2RX1 RBP1 IL1R2 CSF3R PLS1 WNT2B PPP3CA RB1 FANCD2 BANK1 ROR2 FABP4 ATAD5 GPR173 STARD13 MLLT3 STAB1 WWC3 CAMK2B FCN1 MEFV C5AR2 LRP5 HLA-DPA1 SH3RF1 ALDH1A1 CDK5RAP3 CACNB1 KCNIP2 TRPC1
45	Regulation of localization	CACNB1 NLRP1 PDGFB SLC30A4 LRP5 RAB4B STON1 IGF1 TESC CDK5RAP3 SPARC KCNIP2 F2RL3 TRPC1 CCL28 PID1 ROR2 GAS6 ANO9 SCAMP5 NISCH ADGRA2 CAPN3 SMPD3 DNM1 P2RX1 CPT1A IL1R2 VAMP4 PLS1 SERPINF1 PPP3CA VAMP1 BANK1 S100A1 SMAD3 GPR173 PLA2G6 AGER MYOM1 STARD13 CAMK2B FCN1 C5AR2 RB1
45	Regulation of molecular function	CACNB1 NLRP1 PDGFB CDK5RAP3 SERPINF1 CREBZF MAP3K12 GNG7 IGF1 TESC CAPN3 MEFV CDKN2C TNNT3 RB1 RGS16 HMBOX1 S100A1 ELFN2 GAS6 ANO9 AGER SMARCD3 SMAP2 NCF4 WDR91 P2RX1 STARD13 IL18BP FAM13A PPP3CA FANCD2 ARHGAP26 CCL28 ALDH1A1 SMAD3 GPRC5B ROR2 FABP4 PLA2G6 ETFBKMT SH3RF1 LRP5 FGD3 KCNIP2
44	Response to external stimulus	MAP1LC3A GPRC5B EPHB4 KANK2 NLRP1 PDK4 STAB1 PDGFB CTSG CREBZF CCL28 SMAD3 RNASE6 GAS6 PLA2G6 SELL ADGRA2 NUCB2 CAPN3 P2RX1 SPARC RBP1 IL1R2 CSF3R TMEM255A SERPINF1 WNT2B C5AR2 AOAH IL18BP RB1 FANCD2 ITGA9 BANK1 PTGIR SUN1 FOLR2 FABP4 SGMS1 AGER TPT1 IGF1 MEFV CFP
44	Macromolecule localization	SEC31B NLRP1 RAB40B LRP5 SUN1 RAB4B RAB37 SYNE3 TNFAIP2 SCAMP5 FCN1 TESC CDK5RAP3 PID1 PHYHIP GAS6 SIDT1 DGKD CAPN3 SMPD3 ZBTB16 SNX15 CPT1A TMCO6 IL1R2 SRSF7 PLS1 PPP3CA OSBPL10 BANK1 GRIN2C SLC15A2 PROCA1 ATG16L2 FABP4 PLA2G6 ANO9 SELENOM AGER MYOM1 IGF1 C5AR2 RB1 SMAD3
40	Multi-organism process	FOLR2 ATG16L2 STAB1 FCN1 CTSG CREBZF SMAD3 RNASE6 GAS6 PLA2G6 PRDM1 NME8 NLRP1 P2RX1 ZBTB16 SPARC WWP1 TMEM255A IL18BP RB1 FANCD2 BANK1 M1AP PTGIR IGFBP7 SUN1 FABP4 ZNF449 PAQR7 WBP2NL SGMS1 HLA-DRA CFAP44 SELENOP TPT1 IGF1 DNAH1 RAB40B ADAM28 CFP
39	Regulation of developmental process	GPRC5B PID1 IGF1 SMARCD3 TESC PDGFB ZBTB16 SPARC SERPINF1 S100A1 SMAD3 GAS6 L3MBTL1 ADGRA2 PRDM1 CAPN3 HSF4 SMPD3 RBP1 CSF3R PLS1 WNT2B PPP3CA RB1 FANCD2 ROR2 ATAD5 GPR173 STARD13 MLLT3 AGER STAB1 WWC3 CAMK2B LRP5 SYNE3 FGD3 SH3RF1 CDK5RAP3
37	Cell proliferation	PDGFB KANK2 IGF1 SMARCD3 CDK5RAP3 ING4 SPARC CDKN2C CBFA2T3 WNT2B PID1 PTGIR LRP5 GAS6 DLEC1 PRDM1 TCF7 RPGRIP1 SRPX HSF4 SMPD3 LIPA ZBTB16 SERPINF1 C5AR2 RB1 SMAD3 ATAD5 MDM4 TESC FOLR2 HLA-DPA1 ROR2 AGER SH3RF1 MXD1 IGFBP7
37	Anatomical structure morphogenesis	ADGRA2 MYOM1 TNNT3 RB1 LRP5 EPHB4 PID1 SPARC SERPINF1 S100A1 PRDM1 TCF7 SMARCD3 RPGRIP1 CAPN3 SMPD3 LIPA ZBTB16 CSF3R RDH10 WNT2B SLC40A1 PPP3CA FANCD2 SMAD3 ROR2 TNFAIP2 STARD13 MLLT3 STAB1 AFF3 SYNE3 ATP6AP2 CAMK2B FGD3 MYH11 MDM4
36	Cellular component biogenesis	ZMYND10 SEC31B MAP1LC3A MYOM1 PLS1 TNNT3 KIF11 ATG16L2 DGKD DNAH1 VAMP4 SMAD3 MDM4 HLA-DMA HLA-DRA CAPN3 SRPX HSF4 CENPT SMPD3 P2RX1 CPT1A VAMP1 MYO1A WBP2NL GAS6 PLA2G6 CFAP44 NME8 NLRP1 MEFV MYH11 FGD3 M1AP TCF7 RB1
36	Cellular localization	SEC31B DNM1 RAB40B LRP5 SUN1 RAB4B RAB37 SYNE3 NRBP2 TNFAIP2 FCN1 TESC CDK5RAP3 F2RL3 TRPC1 PID1 GRIN2C GAS6 CAPN3 WDR91 P2RX1 ZBTB16 SNX15 TMCO6 VAMP4 PLS1 PPP3CA VAMP1 PLA2G6 AGER RB1 MYO1A SMAD3 CPT1A SRSF7 NAAA
34	Immune response	MEFV FCGRT C5AR2 IL18BP GPRC5B CTSG HLA-DPA1 RNASE6 PLA2G6 AGER PRDM1 FCN1 NLRP1 CFP CCL28 SAMSN1 SMAD3 ADGRE1 ATAD5 GAS6 HLA-DMA HLA-DRA CAMK2B TCF7 NCF4 P2RX1 IL1R2 FGL2 PPP3CA S100A1 RAB4B RAB37 ATP6AP2 SELL
33	System process	MYOM1 TNNT3 GNAL GRIN2C IGF1 RDH10 ATP6AP2 NISCH RPGRIP1 HSF4 P2RX1 PLS1 SERPINF1 PPP3CA HTR7 OTOA S100A1 SMAD3 GAS6 PLA2G6 SELENOM AGER LRP5 MYO1A HLA-DRA PDGFB MYH11 KCNIP2 CAMK2B CACNB1 CTSG RGS16 TRPC1
31	Catabolic process	MAP1LC3A MEFV CPVL WWP1 ATG16L2 CTSF UBAP1L CTSO IGF1 CDK5RAP3 FAAH CBFA2T3 AOAH ADHFE1 SRPX SMPD3 LIPA CPT1A ETFBKMT GRIN2C SMAD3 JMJD7-PLA2G4B PLA2G6 CAPN3 WDR91 LRP5 NRBP2 MDM4 ALDH1A1 RNASE6 FABP4
30	Regulation of immune system process	C5AR2 SAMSN1 GPRC5B IGF1 TESC CCL28 GAS6 L3MBTL1 AGER PRDM1 CTSG SMPD3 ZBTB16 RBP1 CSF3R CFP RB1 FANCD2 BANK1 SMAD3 ROR2 ATAD5 FCN1 HLA-DPA1 SH3RF1 PPP3CA S100A1 PLA2G6 SELL HLA-DRA
29	Locomotion	PDGFB EPHB4 CFAP44 IGF1 SPARC CCL28 ROR2 GAS6 NISCH ADGRA2 NME8 SMPD3 DNAH1 CSF3R SERPINF1 C5AR2 ITGA9 GRIN2C SUN1 SMAD3 GPR173 PLA2G6 SELL KANK2 AGER STARD13 CAMK2B PPP3CA SH3RF1
27	Cell motility	PDGFB CFAP44 IGF1 SPARC CCL28 ROR2 GAS6 EPHB4 NISCH ADGRA2 NME8 SMPD3 DNAH1 CSF3R SERPINF1 ITGA9 SUN1 SMAD3 GPR173 SELL KANK2 STARD13 CAMK2B C5AR2 PPP3CA AGER SH3RF1
27	Localization of cell	PDGFB CFAP44 IGF1 SPARC CCL28 ROR2 GAS6 EPHB4 NISCH ADGRA2 NME8 SMPD3 DNAH1 CSF3R SERPINF1 ITGA9 SUN1 SMAD3 GPR173 SELL KANK2 STARD13 CAMK2B C5AR2 PPP3CA AGER SH3RF1
26	Reproduction	FOLR2 PRDM1 TCF7 NME8 TESC P2RX1 ZBTB16 RDH10 SGO1 SERPINF1 FANCD2 M1AP IGFBP7 SUN1 ROR2 ZNF449 PAQR7 WBP2NL PLA2G6 CFAP44 SELENOP WNT2B IGF1 DNAH1 PDGFB ADAM28
26	Reproductive process	FOLR2 PRDM1 TCF7 NME8 TESC P2RX1 ZBTB16 RDH10 SGO1 SERPINF1 FANCD2 M1AP IGFBP7 SUN1 ROR2 ZNF449 PAQR7 WBP2NL PLA2G6 CFAP44 SELENOP WNT2B IGF1 DNAH1 PDGFB ADAM28
24	Cell cycle process	KIZ KIF11 RB1 KANK2 IGF1 PDGFB ING4 CDKN2C SGO1 LRP5 SMARCD3 CAPN3 SMPD3 PPP3CA FANCD2 M1AP SUN1 ATAD5 MDM4 CDK5RAP3 SMAD3 POLE L3MBTL1 GAS6
23	Leukocyte activation	SAMSN1 IGF1 BANK1 GAS6 AGER PRDM1 TCF7 ZBTB16 FANCD2 SMAD3 ATAD5 HLA-DPA1 SH3RF1 FCN1 CTSG P2RX1 CFP FGL2 PPP3CA RAB4B RAB37 ATP6AP2 SELL
21	Immune system development	LRP5 TESC ZBTB16 CBFA2T3 WNT2B GAS6 L3MBTL1 PRDM1 TCF7 SMPD3 RBP1 CSF3R SLC40A1 RB1 FANCD2 GAB3 SMAD3 ROR2 ATAD5 AGER SH3RF1
21	Cell adhesion	OTOA FOLR2 IGF1 CCL28 IGFBP7 EPHB4 STAB1 SRPX ZBTB16 NID1 CSF3R ITGA9 SMAD3 GAS6 SELL SCARF2 AGER TESC PPP3CA HLA-DPA1 ADGRE1
21	Biological adhesion	OTOA FOLR2 IGF1 CCL28 IGFBP7 GAS6 EPHB4 STAB1 SRPX ZBTB16 NID1 CSF3R ITGA9 SMAD3 SELL SCARF2 AGER TESC PPP3CA HLA-DPA1 ADGRE1
20	Anatomical structure formation involved in morphogenesis	ADGRA2 MYOM1 TNNT3 SPARC SERPINF1 S100A1 EPHB4 SMARCD3 CAPN3 SMPD3 CSF3R RDH10 WNT2B SLC40A1 SMAD3 ROR2 TNFAIP2 STARD13 STAB1 MYH11
18	Response to endogenous stimulus	PAQR7 KANK2 PID1 SMAD3 PDK4 SMPD3 SPARC NR2C1 SERPINF1 IGFBP7 FOLR2 ROR2 GPR173 AGER IGF1 CACNB1 RB1 GALNT3
18	Multi-organism reproductive process	FOLR2 PRDM1 NME8 P2RX1 ZBTB16 FANCD2 M1AP IGFBP7 SUN1 ZNF449 PAQR7 WBP2NL PLA2G6 CFAP44 SELENOP IGF1 DNAH1 ADAM28
17	Regulation of locomotion	PDGFB IGF1 SPARC CCL28 ROR2 GAS6 NISCH ADGRA2 SMPD3 SERPINF1 SMAD3 GPR173 AGER STARD13 CAMK2B C5AR2 PPP3CA
16	Response to biotic stimulus	STAB1 CTSG CREBZF SMAD3 RNASE6 PLA2G6 SPARC TMEM255A IL18BP BANK1 PTGIR FABP4 SGMS1 TPT1 NLRP1 CFP
16	Sexual reproduction	FOLR2 PRDM1 NME8 P2RX1 ZBTB16 FANCD2 M1AP SUN1 ZNF449 PAQR7 WBP2NL CFAP44 SELENOP IGF1 DNAH1 ADAM28
16	Multicellular organism reproduction	FOLR2 PRDM1 NME8 P2RX1 ZBTB16 SERPINF1 FANCD2 M1AP SUN1 ZNF449 PAQR7 PLA2G6 CFAP44 IGF1 DNAH1 ADAM28
16	Growth	IGF1 ING4 CDKN2C SMAD3 CAPN3 CTSG SMPD3 PLS1 RDH10 RB1 IGFBP7 GAS6 SELENOM SELENOP WWC3 PPP3CA
16	Response to other organism	STAB1 CTSG CREBZF SMAD3 RNASE6 PLA2G6 SPARC TMEM255A IL18BP BANK1 PTGIR FABP4 SGMS1 TPT1 NLRP1 CFP
15	Immune effector process	GPRC5B RNASE6 AGER CTSG CFP ATAD5 FCN1 P2RX1 FGL2 C5AR2 RAB4B RAB37 ATP6AP2 PLA2G6 SELL
15	Multicellular organismal reproductive process	PRDM1 NME8 P2RX1 ZBTB16 SERPINF1 FANCD2 M1AP SUN1 ZNF449 PAQR7 PLA2G6 CFAP44 IGF1 DNAH1 ADAM28
14	Response to abiotic stimulus	HSF4 IGF1 CBFA2T3 FANCD2 CAPN3 ZNF516 SPARC SERPINF1 IGFBP7 SUN1 AGER MDM4 SMAD3 CAMK2B
13	Developmental process involved in reproduction	PRDM1 TCF7 TESC ZBTB16 RDH10 SERPINF1 ROR2 PAQR7 CFAP44 WNT2B IGF1 DNAH1 PDGFB
12	Regulation of growth	IGF1 ING4 CDKN2C SMAD3 CAPN3 CTSG PLS1 RB1 IGFBP7 GAS6 SELENOP WWC3
11	Taxis	EPHB4 PDGFB CCL28 GAS6 ADGRA2 CSF3R C5AR2 ITGA9 SMAD3 PLA2G6 AGER
10	Leukocyte migration	PDGFB CCL28 GAS6 SMPD3 CSF3R ITGA9 ROR2 SELL C5AR2 AGER
9	Regulation of cell adhesion	IGF1 CCL28 ZBTB16 NID1 SMAD3 AGER TESC PPP3CA HLA-DPA1
9	Interspecies interaction between organisms	ATG16L2 FCN1 SMAD3 GAS6 NLRP1 CTSG WWP1 RB1 HLA-DRA
9	Developmental growth	IGF1 CAPN3 SMPD3 PLS1 RDH10 SMAD3 SELENOM WWC3 PPP3CA
8	Behavior	GPRC5B GNG7 SEZ6L CPT1A SERPINF1 PLA2G6 SELENOP AGER
7	Activation of immune response	C5AR2 CFP FCN1 S100A1 HLA-DPA1 PLA2G6 HLA-DRA
6	Antigen processing and presentation	HLA-DMA HLA-DRA HLA-DPA1 NCF4 KIF11 CTSF
6	Hormone metabolic process	RDH10 ATP6AP2 RBP1 ALDH1A1 SELENOM CTSG
6	Regulation of cellular component biogenesis	SMAD3 ZMYND10 PLA2G6 MEFV SMPD3 RB1
6	Maintenance of location	SLC30A4 SUN1 SYNE3 F2RL3 TRPC1 CAPN3
5	Autophagy	MAP1LC3A MEFV ATG16L2 SRPX NRBP2
5	Cell growth	IGF1 CDKN2C SMAD3 RB1 IGFBP7
4	Locomotory behavior	GPRC5B GNG7 SEZ6L SELENOP
4	Muscle adaptation	IGF1 PPP3CA SMAD3 CAMK2B
4	Multi-multicellular organism process	PRDM1 P2RX1 IGFBP7 PLA2G6
4	Protein activation cascade	F13A1 CFP FCN1 C5AR2
4	Meiotic cell cycle process	SGO1 FANCD2 M1AP SUN1
3	Production of molecular mediator of immune response	GPRC5B ATAD5 GAS6
3	Neurotransmitter secretion	P2RX1 VAMP1 NAAA
3	Regulation of multi-organism process	FCN1 CTSG IGF1
3	Rhythmic process	SERPINF1 HTR7 CPT1A
2	Cell killing	AGER CTSG
2	Leukocyte mediated cytotoxicity	AGER CTSG
2	Somatic diversification of immune receptors	TCF7 ATAD5
2	Circadian rhythm	HTR7 CPT1A
2	Synaptic vesicle exocytosis	P2RX1 VAMP1
2	Methylation	PRDM1 ETFBKMT
2	Modification of morphology or physiology of other organism	SMAD3 CTSG
2	Pigmentation	SPARC ATP6AP2
2	Maintenance of cell number	IGF1 FANCD2
2	Regulation of reproductive process	SERPINF1 IGF1

## Sheet: GO_BP_groups_72hpi_up
N	High level GO category	Genes
153	Regulation of biological quality	ITGB3 SLC11A1 NR1H3 TMSB10 CP HSP90AA1 HNRNPM SUN2 HMOX2 SLC39A14 GLRX3 CCR7 APOE PPARG ANXA1 CLSTN3 ATP8B2 SLC39A4 MCU ABCG1 HK3 SELENON ATP1A1 CXCR1 CATSPER1 ANXA2 SLC24A3 ANK2 GSTO1 PQLC2 GAL ACHE FKBP1A HSP90AB1 PSMD10 KCNN4 CCL24 GTPBP4 CCL7 SPR PKD2 CLU NCLN MYC DYRK3 NHP2 BMP6 PDPN ABCA1 LETM1 LGALS9 TMEM102 MLLT11 TNFRSF12A MYLIP LARS2 NCDN PHPT1 SREBF1 NLE1 FH EZR TMEM38B VARS RBFOX2 PRO…
141	Regulation of response to stimulus	FKBP1A LGALS9 CXXC5 MAP3K14 NR1H3 KARS NDRG4 CD276 CCL24 FBXL15 CCL7 DUSP4 G0S2 NCLN ZSWIM4 ANXA1 BCL2A1 HYOU1 BMP6 ANXA2 OTUD7B CCR7 APOE MAPK13 TNFRSF12A BCAR1 RAD51 GAL ENO1 HSP90AB1 PIGU PSMD10 KCNN4 CRTAM GLIPR2 EEF1E1 TNFSF14 HRK MYC CNIH3 HSPD1 ANKRD1 GSTO1 PDPN FBP1 PHB IL7R TNIP2 PHLDA3 CLCF1 RUVBL1 TMEM102 RUVBL2 CSF1 BCAP31 LILRB4 FICD RASGEF1A MLLT11 SLC11A1 HSPA5 PHPT1 LIMS2 NLE1 MYD…
127	Regulation of signaling	FKBP1A LGALS9 CXXC5 MAP3K14 KARS NDRG4 CCL24 FBXL15 CCL7 DUSP4 G0S2 NCLN ANXA1 CLSTN3 BCL2A1 HYOU1 GRM1 BMP6 ANXA2 OTUD7B ACHE CCR7 MVP NR1H3 GAL NSF ENO1 HSP90AB1 PIGU PSMD10 KCNN4 GLIPR2 TNFSF14 APOE HRK CNIH3 ANKRD1 GSTO1 FBP1 PHB IL7R TNIP2 PHLDA3 CLCF1 RUVBL1 TMEM102 RUVBL2 CSF1 LILRB4 FICD RASGEF1A MLLT11 NCDN HSPA5 PHPT1 LIMS2 SREBF1 NLE1 MYDGF HSP90AA1 RGS1 PRMT5 NCS1 PAK1IP1 ARFGEF3 MMP8…
115	Cellular component biogenesis	TMSB10 RAD51 MRTO4 NLE1 PES1 PSMD10 DMAC2 LIMK1 NUP88 EBNA1BP2 CLU EMG1 APOE NIP7 CLSTN3 UTP4 NHP2 DHX37 DZIP1L TFB2M ABCE1 PSMC3 RUVBL1 RRS1 SNRPE ANXA2 RUVBL2 PARVB RRP7A LONP1 COX20 WDR46 CCR7 RALA HSP90AA1 FKBP1A EZR HSP90AB1 GRWD1 CCL24 TWNK GLRX3 PKD2 NCLN KHDRBS3 HRK HMGA1 GSN MCU DHRS4 NACC1 DLC1 FBP1 JUN UTP18 PKM EXOSC5 ACHE ITGA6 ST13 GTPBP4 JHY CORO1C PAK1IP1 HSPA9 RCL1 GTF3A SCO2 HAU…
113	Response to stress	MAP3K14 NR1H3 HSPA5 RAD51 HSP90AA1 HNRNPM HMOX2 CCL24 CCL7 HSPA9 ANXA1 HMGA1 BCL2A1 HYOU1 PPP1R14B ANXA2 CCR7 APOE MAPK13 LONP1 ITGB3 TNFRSF12A KARS ENO1 MMP9 PSMD10 CRTAM HTRA2 PKD2 CLU EEF1E1 MYC HSPD1 ANKRD1 CLPB PDPN AQP3 PHB LGALS9 CEBPB PHLDA3 CD151 CSF1 BCAP31 SPN FICD SLC11A1 PKM GAL SREBF1 TIPIN HSP90AB1 PROCR ABCD1 EIF4G1 PSMD14 MMP8 MAPKAP1 ADGRE2 PPARG CHI3L1 MYOF C1RL ABHD2 DYRK3 SLC…
111	Regulation of multicellular organismal process	HES2 APOE ZSWIM4 ANXA1 CLSTN3 GNG5 ANXA2 CSF1 HES4 GSTO1 BCAR1 KARS GAL MYDGF HSP90AB1 CD276 CRTAM CLU GLIPR2 APOC1 PPARG ZNF365 HSPD1 BMP6 PDPN LEO1 BMP1 LGALS9 CEBPB LILRB4 SPN OTUD7B TNFRSF12A MYLIP SLC11A1 NR1H3 HSPA5 LIMS2 SREBF1 ACHE FH EZR TMEM38B RBFOX2 PRMT5 MMP9 ABCD1 CCL24 LIMK1 NCS1 GLRX3 VDR HSPA9 EIF4G1 HTRA2 MMP8 RBM19 G0S2 CCR7 FOXP2 CHI3L1 MYC PARP6 EMILIN1 ANKRD1 GRM1 KLF10 MMP1…
107	Immune system process	KARS CD276 CCL24 CCL7 CCR7 ANXA1 HSPD1 CXCR1 PPP1R14B CLCF1 ANXA2 CSF1 MAP3K14 NR1H3 BCAR1 KCNN4 CRTAM CLU TNFSF14 PPARG DYRK3 AQP3 LEO1 PHB LGALS9 TMEM102 LILRB4 SPN SLC11A1 GAL LAMP3 ITGA6 HSD3B7 RBFOX2 MMP9 HSPA9 MMP8 APOE MYC EMILIN1 C1RL ILF2 GSN KLF10 MMP14 GPATCH4 SLC9B2 NFIL3 DDX21 IL7R TNIP2 CTPS1 CEBPB JUN CD151 IMPDH2 RRS1 C1S MYO1C ITGA1 NME2 OTUD7B CTSL PHPT1 EXOSC5 FKBP1A PUS7 EZR H…
102	Regulation of localization	ITGB3 HTRA2 CCT4 TCP1 NHP2 CCT6A CCT5 CCT3 CCT2 RUVBL1 RUVBL2 TMSB10 HSP90AB1 APOE ZSWIM4 PPARG ANXA1 CATSPER1 ANXA2 CCR7 APOC1 GSTO1 RALA NR1H3 BCAR1 KARS GAL FKBP1A PLTP MMP9 NDRG4 CCL24 GTPBP4 CCL7 CRTAM PKD2 GLIPR2 CNIH3 MMP14 DLC1 LETM1 LGALS9 CEBPB CD151 TMEM102 CSF1 BCAP31 LILRB4 OTUD7B SLC11A1 PHPT1 SREBF1 HSP90AA1 EZR TMEM38B SUN2 KCNN4 NCS1 CORO1C DNAJC6 MMP8 TNFSF14 MYC EMILIN1 CLSTN3 …
96	Anatomical structure morphogenesis	HES2 FAM20A VDR ZSWIM4 ANXA1 CDK5 KLK4 SDC2 GNG5 FZD4 ANXA2 HES4 PARVB TUBB3 GAL MYDGF CCL24 CCL7 CLU PPARG CD151 ITGB3 TNFRSF12A RALA HSPA5 LIMS2 NLE1 HSP90AA1 ITGA6 EZR HSP90AB1 RBFOX2 TJP1 LIMK1 PKD2 MTHFD1L TNFSF14 FOXP2 APOE CHI3L1 PARP6 EMILIN1 MYOF ZNF365 ANK2 BMP6 MMP14 PALM2-AKAP2 ITGA5 PDPN HPGD NAA15 SPINT1 LEO1 TMEM135 IL7R CHST11 LPAR3 COL8A2 CEBPB GCNT4 JUN CSF1 RRP7A KEL TGM2 COL15…
94	Macromolecule localization	HTRA2 CCT4 TCP1 NHP2 CCT6A CCT5 CCT3 CCT2 RUVBL1 RUVBL2 TMSB10 NSF HSP90AB1 SUN2 PIGU TIMM50 NUP88 GRPEL1 ARL4A APOE PPARG RAN TIMM17A ANXA1 ATP8B2 RAB13 HSPD1 ANK2 ABCG1 ABCE1 ABCA1 SLC27A4 TBC1D10C RRS1 ANXA2 TMED9 BCAP31 ZDHHC9 CLU APOC1 NR1H3 KARS GAL HSP90AA1 PLTP PSMD10 CRTAM LGALS9 LILRB4 MYO1C OTUD7B MVP PHPT1 SREBF1 EZR PES1 MICALL1 ABCD1 AQP9 KCNN4 CORO1C HSPA9 MMP8 GOT2 CCR7 CHI3L1 CLS…
93	Regulation of developmental process	HES2 ZSWIM4 ANXA1 CLSTN3 GNG5 JUN ANXA2 CSF1 HES4 NR1H3 PPARG PTBP1 GAL MYDGF CCL24 CCL7 GLIPR2 EEF1E1 APOE ZNF365 BMP6 LEO1 BMP1 LGALS9 CEBPB LILRB4 TNFRSF12A HSPA5 LIMS2 EZR RBFOX2 PRMT5 MMP9 LIMK1 NCS1 VDR HSPA9 EIF4G1 HTRA2 RBM19 TNFSF14 FOXP2 CHI3L1 MYC PARP6 EMILIN1 ANKRD1 KLF10 MMP14 PALM2-AKAP2 SLC45A3 ITGA5 PDPN SLC9B2 CDK5 SPINT1 TMEM135 IL7R SDC2 LPAR3 FZD4 CLCF1 KREMEN1 PDLIM7 KEL NME…
93	Regulation of molecular function	MAP3K14 KARS PSME2 CCL24 CCL7 DUSP4 APOE CCNA1 ANXA1 GCHFR TBC1D10C ANXA2 HSP90AB1 CCR7 PPARG MVP NR1H3 PHPT1 GAL HSP90AA1 FKBP1A RGS1 MMP9 PSMD10 LIMK1 GTPBP4 VDR ARFGEF3 EIF4G1 HTRA2 APOC1 RAN MYC CNIH3 HSPD1 GSTO1 AIFM1 ABCE1 DLC1 FZD4 JUN ITGA1 SLC11A1 SREBF1 NLE1 PAPLN PSMD3 FAM20A GRPEL1 CORO1C PSMD14 MMP8 PKD2 ARAP3 TNFSF14 CHI3L1 HSPBP1 RGS3 ZNF462 GRM1 BMP6 ADCY8 CDK5 GEM SPINT1 BMP1 CYT…
86	Cellular localization	ITGB3 HTRA2 CCT4 TCP1 CCT6A CCT5 CCT3 CCT2 TMSB10 NSF HSP90AB1 SUN2 PIGU TIMM50 NUP88 GRPEL1 DNAJC6 MREG ARL4A KIF1C RAN CLUH TIMM17A RAB13 HSPD1 ANK2 ZFYVE9 ABCE1 CDK5 TBC1D10C RRS1 CYC1 ANXA2 TMED9 BCAP31 ZDHHC9 ATP5F1B CLU CCR7 GSTO1 RALA HSP90AA1 FKBP1A CORO1C PKD2 APOE HYOU1 ABCA1 LETM1 LILRB4 MYO1C OTUD7B PHPT1 EZR TMEM38B PES1 MICALL1 NDRG4 NCS1 HSPA9 ADCY8 ABCG1 SLC9B2 NDUFAF2 BLOC1S4 HSP…
84	Response to external stimulus	SLC11A1 NR1H3 CCL24 CCL7 PKD2 CCR7 ZSWIM4 ANXA1 CXCR1 SLC27A4 JUN ANXA2 TUBB3 APOE MAPK13 MAP3K14 HSPA5 KARS VDR ANKRD1 PDPN PHB CSF1 SPN PKM SREBF1 RGS1 ITGA6 HSD3B7 ST13 ABCD1 TJP1 NFKBIB FAM20A MMP8 TNFSF14 FOXP2 NPAS1 PPARG MMP7 OCIAD2 SLC39A4 GSN PTGES BMP6 KLF10 AIFM1 MMP14 ATP1A1 HPGD CDK5 ABCA1 AQP3 DDX21 TMEM135 C15ORF48 TNIP2 LGALS9 CEBPB SSTR2 TMEM102 UPP1 KREMEN1 TGM2 ITGA1 ENO1 ODC1 …
80	Immune response	KARS CD276 CCL24 CCL7 CCR7 ANXA1 CXCR1 PPP1R14B NR1H3 BCAR1 KCNN4 CRTAM HSPD1 PHB LGALS9 LILRB4 SPN MAP3K14 SLC11A1 LAMP3 CLU TNFSF14 APOE MYC C1RL ILF2 GSN NFIL3 DDX21 IL7R TNIP2 CLCF1 C1S CSF1 MYO1C OTUD7B CTSL PHPT1 FKBP1A EZR HSP90AB1 ADGRE2 PPARG BMP6 MVP PKM HSP90AA1 RGS1 PSME2 MMP9 PSMA7 PSMD10 HMOX2 AQP9 LIMK1 PSMD3 PSMD14 MMP8 ADGRE5 CHI3L1 TMBIM1 TMC6 HK3 ABCE1 FABP5 GEM PSMC3 CCT2 PGM2…
80	Catabolic process	MYLIP HSPA5 MRTO4 PFKP PKM EXOSC5 HSP90AB1 HSD3B7 HNRNPM PSME2 MMP9 PSMA7 HMOX2 DMAC2 FBXL15 PSMD3 PSMD14 MMP8 CLU GOT2 ITPA APOE CTSL MMP7 SDSL ABHD2 PELO ELOC MMP14 UBQLN4 HK3 MMP10 SLC27A4 PSMD2 ANXA2 LONP1 OTUD7B ACHE ACOT7 PSMD10 ABCD1 POP1 HTRA2 NT5C APOC1 HSPBP1 GSTO1 FBP1 PGAM1 BCAP31 SLC11A1 ENO1 ODC1 MYC RETREG1 AIFM1 CDK5 PSMC3 KLK4 PGM2 UPP1 MAOA GK VDAC1 HSP90AA1 EZR SREBF1 NSF LAMP3…
69	Multi-organism process	SLC11A1 NR1H3 ABHD2 HPGD CATSPER1 JUN ANXA2 MAP3K14 ANKRD1 PSMC3 LGALS9 BANF1 SPN EPN1 KARS ITGB5 RGS1 ST13 MMP9 PSMA7 TJP1 NFKBIB FAM20A CCDC86 SLC38A1 VDR EIF4G1 CCT4 TCP1 GOT2 CCR7 RAN MYC MMP7 HSPD1 OCIAD2 PTGES CCT5 BMP6 ELOC ITGA5 CCT3 ABCE1 ABCA1 DDX21 CCT2 C15ORF48 TNIP2 CEBPB GCNT4 SSTR2 SLC52A2 BCAP31 ATP6V0C VDAC1 ITGB3 ENO1 ODC1 CLU HMGA1 PTBP1 EXOSC5 LAMP3 HSP90AB1 APOE GSN NUP88 CCN…
66	Cell proliferation	MATK CCNA1 ANXA1 GNG5 CLCF1 ANXA2 KARS MYDGF NDRG4 CD276 CCL24 VDR CLU APOE PPARG MYC HSPD1 BMP6 DLC1 IL7R LGALS9 CSF1 SLC11A1 GAL LIMS2 PAK1IP1 ODC1 EEF1E1 FOXP2 PTGES PELO MMP14 HPGD SPINT1 PHB CHST11 COL8A2 CEBPB JUN CD151 IMPDH2 TGM2 TIPIN PES1 MMP9 GTPBP4 EIF4G1 PKD2 HMGA1 NACC1 CTPS1 ITGA1 NME2 PDF ITGB3 PDPN SPN TNFSF14 BCAR1 ACHE RBFOX2 PRMT5 KLF10 CDK5 TP53I11 SSTR2
64	Regulation of immune system process	KARS CD276 ANXA1 CLCF1 CSF1 NR1H3 BCAR1 KCNN4 CCL7 CRTAM TNFSF14 CCR7 HSPD1 AQP3 LEO1 PHB LGALS9 TMEM102 LILRB4 SLC11A1 GAL RBFOX2 CCL24 HSPA9 MMP8 CLU APOE EMILIN1 C1RL KLF10 MMP14 SLC9B2 DDX21 IL7R TNIP2 CEBPB JUN C1S SPN NME2 PHPT1 FKBP1A PUS7 EZR HSP90AB1 ADGRE2 PPARG MYC GSN TNFRSF18 HSP90AA1 PSME2 PSMA7 PSMD10 LIMK1 PSMD3 PSMD14 CTSL ABCE1 PSMC3 PSMD2 YES1 MYO1C MUC12
61	Response to endogenous stimulus	PKM FBXL15 PPARG ANXA1 ABHD2 BMP6 ZFYVE9 JUN SSTR2 CCR7 NR1H3 RAD51 HSP90AB1 RBFOX2 APOE ANKRD1 MAPK13 ATP1A1 HPGD PHB FAM83G HSPA5 GAL SREBF1 TMEM38B MICALL1 VDR PKD2 GOT2 FOXP2 RAN MYC EMILIN1 PELO KLF10 ADCY8 AIFM1 MMP14 CDK5 SPINT1 CHST11 CEBPB YES1 CYC1 ANXA2 LONP1 MYO1C NME2 AQP9 CTSL ABCA1 ITGB5 EZR RUVBL2 BCAR1 RAB13 ABCG1 PTBP1 HNRNPM CATSPER1 ATP6V0C
59	Locomotion	TMSB10 BCAR1 ITGB5 CCL24 CCL7 CCR7 ZSWIM4 ANXA1 CXCR1 SDC2 CATSPER1 TUBB3 ITGB3 KARS NDRG4 GTPBP4 GLIPR2 APOE PPARG LRP12 MMP14 DLC1 CD151 TMEM102 CSF1 RASGEF1A TNFRSF12A PHPT1 ITGA6 HSD3B7 SUN2 RBFOX2 PLTP MMP9 CORO1C ATP5F1B TNFSF14 MYC EMILIN1 ABHD2 ITGA5 SLC9B2 CDK5 LGALS9 FZD4 JUN SPN ITGA1 HSPA5 ADGRE2 STRIP2 PDPN TNFRSF18 MYO1C RAB13 RALA EZR YES1 PDLIM7
54	Biological adhesion	COL5A3 ITGB5 ANXA1 EMILIN1 PARVB ITGB3 CCR7 ACHE CD276 GTPBP4 TNFSF14 HSPD1 ITGA5 PDPN DLC1 LGALS9 TMEM102 LILRB4 TNFRSF12A BCAR1 LIMS2 ITGA6 CDH23 ATP5F1B CTNNAL1 ADGRE5 ADGRE2 CLSTN3 GSN ADAM12 MMP14 MPZL3 CDK5 IL7R COL8A2 CEBPB FZD4 ANXA2 CSF1 BLOC1S4 LAMB3 TGM2 COL15A1 ITGA1 EZR CORO1C HSP90AB1 KIFC3 TNFRSF18 CLDN12 SPN CD151 YES1 NME2
54	Leukocyte activation	KARS ANXA1 HSPD1 CLCF1 CCR7 CD276 CLU TNFSF14 LGALS9 LILRB4 SPN SLC11A1 NR1H3 GAL MMP8 MMP14 IL7R TNIP2 CEBPB JUN CD151 IMPDH2 ADGRE2 GSN CTPS1 FKBP1A CSF1 MVP PKM HSP90AA1 HSP90AB1 MMP9 HMOX2 PSMD3 PSMD14 ADGRE5 CHI3L1 TMBIM1 TMC6 ILF2 HK3 CXCR1 FABP5 PSMC3 CCT2 PGM2 PGAM1 PSMD2 TBC1D10C YES1 ANXA2 ATP6V0C TNFRSF18 NME2
53	Cell adhesion	COL5A3 ITGB5 ANXA1 EMILIN1 PARVB ITGB3 CCR7 ACHE CD276 GTPBP4 TNFSF14 HSPD1 ITGA5 PDPN DLC1 LGALS9 TMEM102 LILRB4 TNFRSF12A BCAR1 LIMS2 ITGA6 CDH23 ATP5F1B CTNNAL1 ADGRE5 ADGRE2 CLSTN3 GSN ADAM12 MMP14 MPZL3 CDK5 IL7R COL8A2 CEBPB FZD4 ANXA2 CSF1 BLOC1S4 LAMB3 TGM2 COL15A1 ITGA1 EZR CORO1C KIFC3 TNFRSF18 CLDN12 SPN CD151 YES1 NME2
53	Cell motility	TMSB10 BCAR1 ITGB5 CCL24 CCL7 CCR7 ANXA1 CXCR1 SDC2 CATSPER1 ITGB3 KARS NDRG4 GTPBP4 GLIPR2 APOE PPARG LRP12 MMP14 DLC1 CD151 TMEM102 CSF1 RASGEF1A TNFRSF12A PHPT1 ITGA6 HSD3B7 SUN2 RBFOX2 PLTP MMP9 CORO1C ATP5F1B TNFSF14 MYC EMILIN1 ABHD2 ITGA5 SLC9B2 CDK5 JUN SPN ITGA1 HSPA5 ADGRE2 STRIP2 PDPN LGALS9 TNFRSF18 MYO1C RAB13 YES1
53	Localization of cell	TMSB10 BCAR1 ITGB5 CCL24 CCL7 CCR7 ANXA1 CXCR1 SDC2 CATSPER1 ITGB3 KARS NDRG4 GTPBP4 GLIPR2 APOE PPARG LRP12 MMP14 DLC1 CD151 TMEM102 CSF1 RASGEF1A TNFRSF12A PHPT1 ITGA6 HSD3B7 SUN2 RBFOX2 PLTP MMP9 CORO1C ATP5F1B TNFSF14 MYC EMILIN1 ABHD2 ITGA5 SLC9B2 CDK5 JUN SPN ITGA1 HSPA5 ADGRE2 STRIP2 PDPN LGALS9 TNFRSF18 MYO1C RAB13 YES1
51	Response to abiotic stimulus	HSPA5 HSP90AA1 HSPA9 PKD2 ANXA1 HYOU1 JUN RAD51 ENO1 HMOX2 HTRA2 MYC ANKRD1 MAPK13 CLPB AQP3 KARS PKM TIPIN HSP90AB1 NDRG4 TJP1 CCL7 FOXP2 PPARG MMP7 MYOF GRM1 BMP6 AIFM1 MMP14 ATP1A1 CDK5 TMEM135 LONP1 MAP3K14 TNFSF14 CHI3L1 LETM1 RUVBL2 HSPD1 PSME2 PSMA7 PSMD10 AQP9 PSMD3 NUP88 PSMD14 ELOC PSMC3 PSMD2
49	Immune effector process	KARS ANXA1 MAP3K14 CRTAM HSPD1 PHB LGALS9 SPN SLC11A1 CLU C1RL DDX21 IL7R CLCF1 C1S EXOSC5 ADGRE2 MVP PKM HSP90AA1 HSP90AB1 MMP9 HMOX2 LIMK1 PSMD3 PSMD14 MMP8 ADGRE5 CHI3L1 TMBIM1 TMC6 ILF2 GSN HK3 CXCR1 ABCE1 FABP5 PSMC3 CCT2 PGM2 PGAM1 PSMD2 TBC1D10C YES1 IMPDH2 ANXA2 ATP6V0C MYO1C NME2
45	Anatomical structure formation involved in morphogenesis	HES2 FAM20A ANXA1 KLK4 GNG5 ANXA2 HES4 MYDGF PPARG TNFRSF12A RALA NLE1 TJP1 CCL24 MTHFD1L TNFSF14 CHI3L1 EMILIN1 MYOF ANK2 MMP14 ITGA5 NAA15 CDK5 SPINT1 LEO1 COL8A2 JUN RRP7A TGM2 COL15A1 ITGB5 MMP9 MMP8 LAMB3 ITGB3 EPN1 PKM ITGA6 ATP5F1B ADAM12 FKBP1A PDPN DLC1 ANKRD1
42	System process	GSTO1 GAL NR1H3 SREBF1 EZR TMEM38B RBFOX2 NDRG4 TJP1 KCNN4 CDH23 GLRX3 VDR FOXP2 APOE NPAS1 GRM1 BMP6 ADCY8 ITGA5 ATP1A1 FABP5 CDK5 AQP3 CEBPB FZD4 JUN SSTR2 BLOC1S4 VDAC1 ITGA1 ENO1 ANK2 PPARG GSN RETREG1 ITGB5 AQP9 MYOF KIFC3 YES1 KEL
40	Reproduction	RAD51 ANXA1 ABHD2 HPGD CATSPER1 LGALS9 HSPA5 EPN1 HSP90AB1 SUN2 MMP9 SLC38A1 VDR CCT4 PKD2 TCP1 GOT2 NPAS1 RAN MYC MMP7 CCT5 BMP6 MMP14 ITGA5 CCT3 SPINT1 CCT2 PHB CEBPB CBX2 FZD4 SSTR2 CSF1 BCAP31 MAMLD1 PPARG RAB13 CCNA1 RUVBL1
40	Reproductive process	RAD51 ANXA1 ABHD2 HPGD CATSPER1 LGALS9 HSPA5 EPN1 HSP90AB1 SUN2 MMP9 SLC38A1 VDR CCT4 PKD2 TCP1 GOT2 NPAS1 RAN MYC MMP7 CCT5 BMP6 MMP14 ITGA5 CCT3 SPINT1 CCT2 PHB CEBPB CBX2 FZD4 SSTR2 CSF1 BCAP31 MAMLD1 PPARG RAB13 CCNA1 RUVBL1
39	Regulation of locomotion	TMSB10 ZSWIM4 ANXA1 CATSPER1 CCR7 BCAR1 KARS NDRG4 CCL24 GTPBP4 CCL7 GLIPR2 APOE PPARG MMP14 DLC1 CD151 TMEM102 CSF1 PHPT1 SUN2 CORO1C TNFSF14 MYC EMILIN1 ABHD2 ITGA5 CDK5 JUN SPN MMP9 ATP5F1B HSPA5 ITGA6 PDPN LGALS9 TNFRSF18 MYO1C ITGB3
35	Immune system development	ANXA1 ANXA2 CSF1 PPARG DYRK3 HSPD1 LEO1 LGALS9 LILRB4 SPN RBFOX2 HSPA9 CCR7 KLF10 MMP14 GPATCH4 SLC9B2 IL7R CEBPB CLCF1 JUN RRS1 NME2 PUS7 MYC PDPN PSME2 MMP9 PSMA7 PSMD10 PSMD3 PSMD14 PSMC3 PSMD2 TNFRSF18
34	Response to biotic stimulus	SLC11A1 NR1H3 JUN MAP3K14 CRTAM HSPD1 ANKRD1 SPN HSPA5 RGS1 ST13 TJP1 NFKBIB FAM20A CCR7 MYC OCIAD2 PTGES BMP6 HPGD ABCA1 DDX21 C15ORF48 TNIP2 CEBPB ENO1 ODC1 CLU HMGA1 CCT5 EXOSC5 LGALS9 ABCE1 BANF1
34	Growth	ANXA1 ANXA2 GAL ENO1 PSMD10 MMP14 FBP1 TNFRSF12A PKM HSP90AA1 EZR TMEM38B HSP90AB1 LIMK1 HTRA2 PPARG CLSTN3 GSN PELO CDK5 CHST11 LPAR3 RUVBL1 RUVBL2 CSF1 EIF4G1 PHB HDGFL2 ATAD3A NDRG4 LRP12 MUC12 BCAR1 APOE
30	Cell cycle process	RAD51 PSME2 FBXL15 CCNA1 ANXA1 MYC DYRK3 PKD2 HAUS2 TIPIN EZR HSP90AB1 EIF4G1 RAN NTMT1 GEM RRS1 HSP90AA1 SUN2 PRMT5 PSMA7 PSMD10 PSMD3 PSMD14 POLE4 CDK5 PSMC3 PSMD2 BANF1 POLD4
30	Response to other organism	SLC11A1 NR1H3 JUN MAP3K14 ANKRD1 SPN RGS1 ST13 TJP1 NFKBIB FAM20A CCR7 OCIAD2 PTGES BMP6 HPGD ABCA1 DDX21 C15ORF48 TNIP2 CEBPB ENO1 ODC1 CLU HMGA1 CCT5 EXOSC5 LGALS9 ABCE1 BANF1
29	Interspecies interaction between organisms	ANXA2 PSMC3 LGALS9 BANF1 JUN KARS ITGB5 PSMA7 CCDC86 EIF4G1 TCP1 RAN MYC HSPD1 ELOC ITGA5 ABCE1 SLC52A2 BCAP31 ATP6V0C VDAC1 ITGB3 PTBP1 LAMP3 HSP90AB1 APOE GSN NUP88 HMGA1
28	Activation of immune response	CD276 NR1H3 BCAR1 KCNN4 HSPD1 PHB LILRB4 CLU CCR7 C1RL TNIP2 C1S PHPT1 EZR HSP90AA1 HSP90AB1 PSME2 PSMA7 PSMD10 LIMK1 PSMD3 PSMD14 CTSL PSMC3 PSMD2 YES1 MYO1C MUC12
26	Regulation of cell adhesion	ANXA1 EMILIN1 CCR7 CD276 GTPBP4 TNFSF14 HSPD1 PDPN DLC1 LGALS9 TMEM102 LILRB4 ITGA6 ATP5F1B GSN MMP14 ITGA5 IL7R CEBPB FZD4 CSF1 TGM2 CORO1C TNFRSF18 SPN YES1
24	Regulation of growth	GAL ENO1 PSMD10 MMP14 FBP1 TNFRSF12A EZR LIMK1 HTRA2 PPARG CLSTN3 CDK5 LPAR3 RUVBL1 RUVBL2 CSF1 EIF4G1 PHB HDGFL2 ATAD3A LRP12 MUC12 BCAR1 APOE
23	Taxis	CCL24 CCL7 CCR7 ZSWIM4 ANXA1 CXCR1 TUBB3 KARS CSF1 HSD3B7 TNFSF14 CDK5 LGALS9 TMEM102 ITGA1 BCAR1 ADGRE2 ITGB3 RAB13 RALA EZR PDLIM7 SPN
23	Regulation of cellular component biogenesis	TMSB10 LIMK1 CLU CLSTN3 PSMC3 CCR7 RALA HSP90AA1 CCL24 NCLN APOE HRK DLC1 JUN CORO1C EMILIN1 GSN MMP14 MYO1C EZR EIF4G1 TJP1 ABCA1
23	Leukocyte migration	CCL24 CCL7 ANXA1 CXCR1 CCR7 KARS TMEM102 CSF1 ITGA6 HSD3B7 MMP9 TNFSF14 EMILIN1 MMP14 SPN ITGA1 ADGRE2 LGALS9 TNFRSF18 ITGA5 SDC2 YES1 ITGB3
22	Multi-organism reproductive process	ABHD2 HPGD CATSPER1 LGALS9 EPN1 MMP9 SLC38A1 VDR CCT4 TCP1 GOT2 RAN MYC MMP7 CCT5 ITGA5 CCT3 CCT2 SSTR2 BCAP31 CCNA1 RUVBL1
21	Maintenance of location	TMSB10 SUN2 PPARG CCR7 GSTO1 FKBP1A PSMD10 PKD2 LETM1 NR1H3 TMEM38B APOE ABCG1 CDK5 ANK2 HSPA5 GSN SELENON ITGB3 EZR ABCA1
20	Cell growth	GAL ENO1 PSMD10 MMP14 FBP1 TNFRSF12A HSP90AA1 HSP90AB1 LIMK1 PPARG CLSTN3 CDK5 LPAR3 EIF4G1 PHB HDGFL2 ATAD3A MUC12 BCAR1 APOE
19	Developmental process involved in reproduction	ANXA1 ABHD2 HSPA5 HSP90AB1 VDR PKD2 RAN MYC BMP6 MMP14 SPINT1 PHB CEBPB CBX2 FZD4 CSF1 MAMLD1 PPARG RAB13
19	Developmental growth	ANXA1 ANXA2 GAL TNFRSF12A PKM HSP90AA1 EZR TMEM38B HSP90AB1 LIMK1 HTRA2 GSN PELO CDK5 CHST11 LPAR3 CSF1 NDRG4 APOE
18	Protein folding	HSPA5 FKBP1A ST13 HSPA9 HSPD1 CLU HSP90AA1 HSP90AB1 GRPEL1 CCT4 TCP1 PPIL1 CCT6A CCT5 CCT3 CCT2 HSPBP1 RUVBL2
17	Behavior	GAL NDRG4 CDH23 EIF4G1 HTRA2 FOXP2 NPAS1 GRM1 ADCY8 ITGA5 CDK5 CEBPB FZD4 GCNT4 JUN VDAC1 APOE
16	Multicellular organism reproduction	ABHD2 CATSPER1 LGALS9 HSPA5 VDR NPAS1 RAN ANXA1 MYC MMP7 FZD4 SSTR2 BCAP31 HPGD CCNA1 RUVBL1
16	Multicellular organismal reproductive process	ABHD2 CATSPER1 LGALS9 HSPA5 VDR NPAS1 RAN ANXA1 MYC MMP7 FZD4 SSTR2 BCAP31 HPGD CCNA1 RUVBL1
14	Sexual reproduction	ABHD2 CATSPER1 CCT4 TCP1 RAN MYC CCT5 CCT3 CCT2 SSTR2 BCAP31 HPGD CCNA1 RUVBL1
13	Rhythmic process	NFIL3 IMPDH2 HSPA5 SREBF1 PRMT5 PPARG ANXA1 MMP7 KLF10 CDK5 FZD4 JUN NR1H3
12	Antigen processing and presentation	SLC11A1 CCR7 ITGB5 PSME2 PSMA7 PSMD10 PSMD3 PSMD14 CTSL PSMC3 PSMD2 BCAP31
11	Autophagy	CLU HTRA2 RETREG1 UBQLN4 VDAC1 SREBF1 LAMP3 EIF4G1 ATP6V0C HSP90AA1 CDK5
11	Methylation	METTL1 PRMT5 EMG1 TFB2M TRMT61A COPRS NTMT1 WDR4 EEF1AKMT4 MYC GSTO1
9	Regulation of multi-organism process	ANXA2 PSMC3 LGALS9 BANF1 JUN BMP6 LAMP3 APOE GSN
9	Multi-multicellular organism process	HPGD LGALS9 EPN1 MMP9 SLC38A1 VDR GOT2 MMP7 ITGA5
9	Regulation of plasma lipoprotein particle levels	APOE ANXA2 PLTP APOC1 MYLIP LPCAT3 ABCG1 ABCA1 BMP1
8	Circadian rhythm	NFIL3 IMPDH2 SREBF1 KLF10 JUN PRMT5 PPARG NR1H3
7	Hormone metabolic process	ACHE BMP6 GAL VDR ATP1A1 GCNT4 FDX2
6	Production of molecular mediator of immune response	KARS HSPD1 SLC11A1 DDX21 IL7R CLCF1
6	Locomotory behavior	CDH23 HTRA2 GRM1 ADCY8 FZD4 APOE
5	Modification of morphology or physiology of other organism	ANXA2 PSMC3 JUN MYC APOE
4	Cell killing	CRTAM LGALS9 HSP90AB1 IL7R
4	Myeloid cell homeostasis	ANXA1 DYRK3 RBFOX2 HSPA9
4	Response to activity	UQCRC1 GOT2 BMP6 MTFP1
4	Regulation of cell killing	CRTAM LGALS9 HSP90AB1 IL7R
4	Ovulation cycle	HSPA5 ANXA1 MMP7 FZD4
4	Response to estrogen	GAL PPARG MYC MMP14
4	Detection of stimulus	PKD2 CRTAM ABCG1 POLD4
4	Protein activation cascade	PHB CLU C1RL C1S
3	Leukocyte homeostasis	ANXA1 LGALS9 TNFSF14
3	Leukocyte mediated cytotoxicity	CRTAM LGALS9 IL7R
3	Behavioral defense response	EIF4G1 VDAC1 APOE
3	Lymphocyte costimulation	TNFSF14 CCR7 YES1
3	Regulation of circadian rhythm	KLF10 PPARG NR1H3
3	Maintenance of cell number	LEO1 PELO KLF10
3	Regulation of hemostasis	ANXA2 APOE PDPN
3	Multi-organism localization	TCP1 NUP88 RAN
2	Somatic diversification of immune receptors	HSPD1 CLCF1
2	Neurotransmitter secretion	NCS1 CDK5
2	Synaptic vesicle exocytosis	NCS1 CDK5
2	Ovulation cycle process	HSPA5 FZD4
2	Pigmentation	MREG BLOC1S4
2	Muscle adaptation	GLRX3 GSN
2	T cell selection	SPN CCR7
2	Detoxification	APOE GSTO1
2	Meiotic cell cycle process	RAD51 CCNA1
2	Cellular detoxification	APOE GSTO1
