# Supplementary material for: Network-Based Approaches Reveal Potential Therapeutic Targets for Host-Directed Antileishmanial Therapy Driving Drug Repurposing
Source: Microbiol Spectr. 2021 Oct 20;9(2):e01018-21. doi: 10.1128/Spectrum.01018-21 (PMC8528132; doi:10.1128/Spectrum.01018-21)
Supplement: SUPPLEMENTAL FILE 4 — Supplemental material. Download SPECTRUM01018-21_Supp_4_seq9.xlsx, XLSX file, 0.02 MB [file spectrum01018-21_supp_4_seq9.xlsx]

## Sheet: Hoja 1
Gene Symbol	LogFC2_4hpi	LogFC2_24hpi	LogFC2_48hpi	LogFC2_72hpi
ABCE1	0.541389	1.09938	1.21449	0.807198
ACOT7	0.147241	0.739573	1.70439	1.19686
ADD3	-0.565933	-1.20556	-0.876674	-0.65278
AKNA	-1.7865	-0.694529	-0.808235	-0.495226
ANK3	-1.2777	-0.881692	-2.63849	-2.92194
ANKRD44	-0.850932	-0.322326	-0.532135	-0.534603
AR	1.30304	2.49825	2.17356	-0.36118
ARHGAP25	-1.60413	-0.767488	-0.832238	-0.566053
ARHGEF17	-1.15684	-1.74932	-0.867444	-0.773491
ATM	-0.928669	-0.585061	-0.528737	-0.434495
CCDC88C	-0.760459	-1.21994	-0.778683	-0.50685
CCND1	2.10203	3.86412	2.4873	0.57917
CCNG2	-1.47502	-1.82116	-0.838242	-0.711572
CD226	1.66173	4.31152	2.36869	1.5673
CD44	1.41079	0.996652	0.695098	0.39276
CDH23	-0.112819	1.47739	1.26989	1.14347
CDK14	0.82415	1.45485	0.929784	0.61137
CIITA	-1.17581	-1.37603	-0.816915	-0.416059
CRTAM	-0.209709	0.663956	1.23165	1.36521
CYCS	1.19889	0.862282	1.0434	0.609797
DHX15	0.69892	0.534169	0.439831	0.358817
DIP2C	-1.07101	-0.364094	-0.495963	-0.623457
E2F7	1.51114	1.72497	0.855532	-0.341897
EBF1	3.1239	6.4344	3.87663	3.46167
EGR2	4.08513	2.51052	2.07013	1.18275
EHD1	3.19833	1.80259	0.510333	-0.247309
ELF3	-0.456745	-0.601184	-0.585571	-1.13508
ELMO1	0.00368726	-1.13548	-0.614783	-0.451467
ETS1	2.81252	1.3698	0.624692	0.811182
EYA2	-1.36113	-2.04145	-1.19999	-1.10395
FAM102A	2.66975	1.46388	0.749887	0.639141
FAM174B	-0.933984	-0.895002	-0.777476	-0.41137
FLI1	-2.50694	-0.700966	-0.568932	-0.500862
FLNB	1.24056	0.999424	0.596104	0.462547
FOXP1	-0.0525693	-0.875656	-0.458244	-0.621212
FOXP2	-0.985232	4.79888	5.7924	5.26137
FYN	1.41394	2.16141	1.47685	0.931617
GAS7	-0.952231	-1.87263	-1.04931	-0.803407
GRAMD1B	0.721221	-1.62159	-0.932149	-0.473531
GRAP2	-0.791159	2.34619	1.23972	1.37052
HES1	2.61583	1.49464	2.01669	2.24435
HIVEP3	3.65768	2.17574	1.36476	1.09364
HK2	0.806136	1.11341	0.681475	0.760816
IKZF1	-1.59221	-0.456642	-0.19191	-0.242
IL10RA	-0.885247	-0.282943	-0.609501	-0.492251
IL12RB2	1.51779	-2.32931	-0.959102	-1.06251
IL16	-2.05999	-0.276847	-0.481067	-0.371367
INPP4A	-1.17889	-0.783774	-0.685852	-0.567402
INPP5D	-1.06968	-0.854117	-0.631642	-0.522316
ITGB1	0.975715	0.536496	0.279608	0.311187
ITPR1	0.267744	0.728065	0.750303	0.592986
JUN	1.47383	1.50235	0.793417	0.927639
KLF5	2.28363	1.54795	0.946264	0.552247
KLHL6	0.735121	0.783788	0.583481	0.482559
KLK4	-0.697138	2.3575	3.91708	3.77786
KRT18	-1.39507	0.834724	1.61621	3.0299
KSR1	-0.606298	-1.11335	-0.993008	-1.18969
LAD1	3.83579	2.51007	3.6461	1.4414
LAMC1	0.249065	0.557998	0.79481	0.792152
LAMC2	1.33365	2.11767	3.32645	1.97527
LRCH1	1.64963	0.684766	-0.0127854	-0.249519
MET	2.0482	2.43519	1.82921	1.97411
MT2A	5.17704	2.67517	0.827817	0.0988339
MXI1	-0.484175	-1.32033	-0.715856	-0.519605
MYC	2.33082	1.34936	1.97256	1.56483
MYEOV	2.40446	1.47198	2.33855	1.37907
NAV2	2.39564	3.1505	1.67885	1.38419
NCOA2	-1.15003	-0.527388	-0.48637	-0.310697
NECTIN2	0.777536	0.872504	0.61308	0.615156
NKX3-1	2.72928	2.36237	1.97576	3.73207
NOL4L	-0.55715	-1.46398	-0.861446	-0.764368
ORM2	-0.725286	-1.79464	-1.23837	1.44714
PDGFRA	0.267608	1.61976	0.916922	0.84684
PHLDB1	2.23515	1.44472	0.869236	0.72558
PKIG	-0.188383	0.77708	0.917865	0.900355
PLAC8	0.471236	-1.93405	-0.660945	-0.673715
PLAUR	2.94708	1.62669	0.979838	0.815288
PLCL2	-1.26018	-0.637551	-0.341742	-0.259644
PMAIP1	1.46662	0.730634	1.19277	1.25173
PMEPA1	2.90479	2.78709	1.9092	1.23782
PPFIBP2	-1.41119	-1.53939	-0.8927	-0.522057
PRKAG2	1.35462	1.00255	0.455518	0.233438
PRKCQ	-0.586349	-1.39599	-1.40152	-2.58155
PTGS2	4.61363	3.51361	1.48193	0.58196
PXN	0.79644	0.848949	0.370981	0.280983
RAB27A	-0.570734	-0.47127	-0.519181	-0.48851
RAC2	0.935871	1.85225	1.37372	0.592619
RASGRP1	1.39026	2.24267	2.15671	0.405933
RBFOX2	0.405492	0.4318	1.20249	0.941487
RFTN1	0.641497	1.48624	0.836115	0.563369
RHOH	2.98336	2.11249	1.11059	0.753528
RNASE4	0.538589	-1.60592	-0.987822	-0.77471
RUNX1	0.582185	1.14684	0.45451	-0.0415011
SH3BP5	1.12478	1.77736	0.977874	0.590377
SLAMF7	1.47738	0.878786	0.342604	0.454468
SMAD7	2.12104	1.5721	0.997762	0.535087
SOX4	0.534119	1.01865	1.24351	1.15032
SPTBN1	-0.772301	-1.36026	-1.0409	-0.347471
STARD13	-1.15301	-1.55094	-1.18044	-0.89689
SUOX	-1.63077	-0.661791	-0.496778	-0.271379
TBC1D14	-1.70071	-0.927116	-0.762279	-0.476401
TBX21	6.22924	1.70687	-0.616629	-1.72602
TCF7	0.861794	-1.47502	-1.51018	-3.12806
TIAM1	2.09435	1.35032	0.791132	0.546189
TNFRSF8	-0.762368	-1.68965	-1.36265	-0.784735
TRPS1	-0.432549	-0.732945	-0.792757	-0.647826
UTRN	-0.76136	-1.24628	-0.754613	-0.520224
VEGFA	2.37538	0.824673	0.504292	0.239315
WNT5B	-0.273225	-3.14443	-2.42893	-0.936123
ZBTB16	-2.29572	-3.31779	-2.18272	-1.90242
ZEB1	2.17915	1.73064	1.84292	2.13922
ZFP36L1	-0.825559	-0.344366	-0.777728	-0.690822
ZNF395	0.302277	-0.460337	-1.10814	-0.827038
